# Supplementary material for: Distinct Phenotype and Secondary Metabolite Profile Mark a Dominant Aspergillus flavus Outbreak Strain
Source: J Fungi (Basel). 2026 Jun 22;12(6):454. doi: 10.3390/jof12060454 (PMC13301369; doi:10.3390/jof12060454)
Supplement: Supplementary file 1 [file jof-12-00454-s001.zip]

Archive with 3 entries (3 files):
- Figure S2 UV VIS chromatograms.pdf
- Figure S1 Morphology of all strains.pdf
- Table S1 HPLC DAD data.xlsx
