# Supplementary material for: Distinct Phenotype and Secondary Metabolite Profile Mark a Dominant Aspergillus flavus Outbreak Strain
Source: J Fungi (Basel). 2026 Jun 22;12(6):454. doi: 10.3390/jof12060454 (PMC13301369; doi:10.3390/jof12060454)
Supplement: Supplementary file 1 [file jof-12-00454-s001.zip › Table S1 HPLC DAD data.xlsx]

## Sheet: Tentative IDs
IBT/isolate ID	Medium Group	Method	Peak #	RT (min)	DAD RI	DAD LogA	≈Max mAU	Metabolite Ids
IBT 5778	AFPA + MAN	DAD	1	0.72	550	4.26	2350	kojic acid derivative
IBT 5778	AFPA + MAN	DAD	2	0.93	558	4.31	2670	kojic acid
IBT 5778	AFPA + MAN	DAD	3	1.16	567	3.68	450
IBT 5778	AFPA + MAN	DAD	4	1.8	592	2.47	46
IBT 5778	AFPA + MAN	DAD	5	2.01	601	2.81	46
IBT 5778	AFPA + MAN	DAD	6	3.05	641	2.28	20
IBT 5778	AFPA + MAN	DAD	7	3.49	658	2.04	21
IBT 5778	AFPA + MAN	DAD	8	4.48	697	1.68	17.5
IBT 5778	AFPA + MAN	DAD	9	6.45	774	2.43	33
IBT 5778	AFPA + MAN	DAD	10	8.21	843	1.69	4.6
IBT 5778	AFPA + MAN	DAD	11	8.49	854	2.03	6.2
IBT 5778	AFPA + MAN	DAD	12	9.26	884	2.04	12.5
IBT 5778	AFPA + MAN	DAD	13	9.62	898	1.66	4.2
IBT 5778	AFPA + MAN	DAD	14	10.17	926	2.37	12.5
IBT 5778	AFPA + MAN	DAD	15	10.68	953	1.69	6.8	ditryptoalanine
IBT 5778	AFPA + MAN	DAD	16	10.78	959	1.79	7.2	ditryptoalanine
IBT 5778	AFPA + MAN	DAD	17	11.01	971	2.32	17.5
IBT 5778	AFPA + MAN	DAD	18	11.42	992	2.64	33
IBT 5778	AFPA + MAN	DAD	19	13.2	1100	2.6	40	cyclopiazonic acid
IBT 5778	AFPA + MAN	DAD	20	19.58	1615	2.2	40	linoleic acid
IBT 5778	AFPA + MAN	DAD	21	23.1	1939	1.75	11.5	aspergillic acid derivative
IBT 5778	AFPA + MAN	DAD	22	23.29	1956	1.87	14.5	aspergillic acid derivative
IBT 5778	CYA + YES	DAD	1	0.74	551	4.46	2900	kojic acid derivative
IBT 5778	CYA + YES	DAD	2	0.94	559	4.45	2900	kojic acid
IBT 5778	CYA + YES	DAD	3	1.16	567	3.76	440
IBT 5778	CYA + YES	DAD	4	1.58	584	1.5	60
IBT 5778	CYA + YES	DAD	5	2.01	600	2.55	24
IBT 5778	CYA + YES	DAD	6	2.37	615	2.44	14.5
IBT 5778	CYA + YES	DAD	7	2.93	636	2.11	6.7
IBT 5778	CYA + YES	DAD	8	3.08	642	2.2	4.1
IBT 5778	CYA + YES	DAD	9	3.49	658	2.17	5
IBT 5778	CYA + YES	DAD	10	3.88	673	1.86	1.9
IBT 5778	CYA + YES	DAD	11	4	678	2.16	2.1
IBT 5778	CYA + YES	DAD	12	4.46	696	2.4	8
IBT 5778	CYA + YES	DAD	13	5	717	1.92	2
IBT 5778	CYA + YES	DAD	14	5.14	723	1.79	1
IBT 5778	CYA + YES	DAD	15	5.49	736	2.24	4.8
IBT 5778	CYA + YES	DAD	16	5.74	746	2.51	4.8
IBT 5778	CYA + YES	DAD	17	6.46	775	2.3	25
IBT 5778	CYA + YES	DAD	18	6.56	778	2.37	23
IBT 5778	CYA + YES	DAD	19	6.78	787	2.13	4.8
IBT 5778	CYA + YES	DAD	20	7.14	801	2.61	7
IBT 5778	CYA + YES	DAD	21	8.45	852	2.86	23.5
IBT 5778	CYA + YES	DAD	22	8.65	860	2.56	15
IBT 5778	CYA + YES	DAD	23	9.22	882	2.86	34
IBT 5778	CYA + YES	DAD	24	9.62	898	2.37	9
IBT 5778	CYA + YES	DAD	25	9.89	911	2.35	15.5	cyclopiazonic acid derivative
IBT 5778	CYA + YES	DAD	26	10.12	923	2.4	13.5
IBT 5778	CYA + YES	DAD	27	10.37	937	2.83	44
IBT 5778	CYA + YES	DAD	28	10.66	952	2.77	40
IBT 5778	CYA + YES	DAD	29	10.98	969	3.17	265
IBT 5778	CYA + YES	DAD	30	11.41	992	3.44	190
IBT 5778	CYA + YES	DAD	31	11.54	999	1.44	93
IBT 5778	CYA + YES	DAD	32	12.34	1048	2.38	7.4
IBT 5778	CYA + YES	DAD	33	12.74	1072	2.24	7.2
IBT 5778	CYA + YES	DAD	34	12.92	1083	2.29	9.5
IBT 5778	CYA + YES	DAD	35	13.17	1098	2.72	14	cyclopiazonic acid
IBT 5778	CYA + YES	DAD	36	13.93	1150	2.54	8.4
IBT 5778	CYA + YES	DAD	37	14.29	1174	2.27	8.7
IBT 5778	CYA + YES	DAD	38	14.5	1189	2.61	18
IBT 5778	CYA + YES	DAD	39	15.08	1232	2.3	4.1
IBT 5778	CYA + YES	DAD	40	15.3	1249	1.9	2.9
IBT 5778	CYA + YES	DAD	41	15.44	1260	2.5	2.7
IBT 5778	CYA + YES	DAD	42	16.61	1351	2.53	4.6
IBT 5778	CYA + YES	DAD	43	16.93	1375	2.07	4.5
IBT 5778	CYA + YES	DAD	44	17.09	1388	1.88	3.6
IBT 5778	CYA + YES	DAD	45	17.28	1403	2.33	5
IBT 5778	CYA + YES	DAD	46	18.17	1485	2.15	7.4	paspaline
IBT 5778	CYA + YES	DAD	47	18.38	1505	2.07	4.4
IBT 5778	CYA + YES	DAD	48	18.62	1527	2.21	4.1
IBT 5778	CYA + YES	DAD	49	19.06	1567	2.17	3.6
IBT 5778	CYA + YES	DAD	50	19.58	1615	3.02	230	linoleic acid
IBT 5778	CYA + YES	DAD	51	19.93	1647	2.41	33
IBT 5778	CYA + YES	DAD	52	20.28	1679	2.11	11
IBT 5778	CYA + YES	DAD	53	20.86	1733	2.14	54
IBT 5778	MEAox + WATM	DAD	1	0.72	550	4.08	1750	kojic acid derivative
IBT 5778	MEAox + WATM	DAD	2	0.92	558	4.24	2400	kojic acid
IBT 5778	MEAox + WATM	DAD	3	1.19	568	3.55	450
IBT 5778	MEAox + WATM	DAD	4	1.59	584	2.72	42
IBT 5778	MEAox + WATM	DAD	5	2.03	601	2.63	22
IBT 5778	MEAox + WATM	DAD	6	2.93	637	1.97	4.9
IBT 5778	MEAox + WATM	DAD	7	4.48	697	1.86	7.8
IBT 5778	MEAox + WATM	DAD	8	6.45	774	1.77	12
IBT 5778	MEAox + WATM	DAD	9	6.56	778	1.85	11.5
IBT 5778	MEAox + WATM	DAD	10	7.15	801	1.9	7.2
IBT 5778	MEAox + WATM	DAD	11	8.47	853	2.38	13.7
IBT 5778	MEAox + WATM	DAD	12	9.25	884	2.24	25
IBT 5778	MEAox + WATM	DAD	13	9.63	898	1.67	6.2
IBT 5778	MEAox + WATM	DAD	14	9.89	912	1.56	7.2	cyclopiazonic acid derivative
IBT 5778	MEAox + WATM	DAD	15	10.11	923	1.74	8
IBT 5778	MEAox + WATM	DAD	16	10.37	937	2.28	17.5
IBT 5778	MEAox + WATM	DAD	17	10.67	952	1.94	11
IBT 5778	MEAox + WATM	DAD	18	10.99	969	2.77	124
IBT 5778	MEAox + WATM	DAD	19	11.41	992	2.63	41
IBT 5778	MEAox + WATM	DAD	20	11.81	1015	1.8	15.5
IBT 5778	MEAox + WATM	DAD	21	13.17	1099	2.16	13	cyclopiazonic acid
IBT 5778	MEAox + WATM	DAD	22	19.6	1617	1.96	21	linoleic acid
IBT 5778	SABO	DAD	1	0.72	550	4.3	2450	kojic acid derivative
IBT 5778	SABO	DAD	2	0.94	558	4.33	2700	kojic acid
IBT 5778	SABO	DAD	3	1.19	568	3.52	366
IBT 5778	SABO	DAD	4	1.43	578	2.77	80
IBT 5778	SABO	DAD	5	1.76	591	2.43	44
IBT 5778	SABO	DAD	6	2.02	601	2.08	18.5
IBT 5778	SABO	DAD	7	2.26	610	2.38	14.5
IBT 5778	SABO	DAD	8	4.48	697	2	11
IBT 5778	SABO	DAD	9	5.75	747	2.03	10
IBT 5778	SABO	DAD	10	6.47	775	1.45	5.3
IBT 5778	SABO	DAD	11	6.56	778	1.58	5.8
IBT 5778	SABO	DAD	12	8.47	853	2.5	16
IBT 5778	SABO	DAD	13	9.25	884	2.32	26.5
IBT 5778	SABO	DAD	14	9.63	898	1.87	6.8
IBT 5778	SABO	DAD	15	9.9	912	1.68	7
IBT 5778	SABO	DAD	16	10.11	923	1.79	7.4
IBT 5778	SABO	DAD	17	10.38	937	2.49	27.5
IBT 5778	SABO	DAD	18	10.67	953	1.84	8.4
IBT 5778	SABO	DAD	19	10.76	957	1.9	8.1
IBT 5778	SABO	DAD	20	10.99	969	2.12	12
IBT 5778	SABO	DAD	21	11.42	992	2.87	54
IBT 5778	SABO	DAD	22	19.59	1615	2.48	80	linoleic acid
IBT 5778	AFPA + MAN	DAD	23	23.62	1987	2.57	55	aspergillic acid
IBT 5778	AFPA + MAN	DAD	24	23.77	2000	2.48	39	aspergillic acid derivative
IBT 16760	AFPA + MAN	DAD	33	23.29	1956	2.43	44	aspergillic acid derivative
IBT 16760	AFPA + MAN	DAD	1	0.7	549	3.51	520	kojic acid derivative
IBT 16760	AFPA + MAN	DAD	2	0.93	558	3.67	640	kojic acid
IBT 16760	AFPA + MAN	DAD	3	1.17	568	3.75	700
IBT 16760	AFPA + MAN	DAD	4	1.44	578	2.77	66
IBT 16760	AFPA + MAN	DAD	5	1.8	592	2.44	25
IBT 16760	AFPA + MAN	DAD	6	2.01	601	2.69	21
IBT 16760	AFPA + MAN	DAD	7	2.52	620	2.05	Not readable
IBT 16760	AFPA + MAN	DAD	8	2.94	637	2.06	4.6
IBT 16760	AFPA + MAN	DAD	9	3.05	641	2.22	5.8
IBT 16760	AFPA + MAN	DAD	10	3.48	658	2.26	6.6
IBT 16760	AFPA + MAN	DAD	11	3.85	672	2.23	Not readable
IBT 16760	AFPA + MAN	DAD	12	4.48	697	2.02	5.6
IBT 16760	AFPA + MAN	DAD	13	4.68	705	2.02	3.3
IBT 16760	AFPA + MAN	DAD	14	5.02	718	2.21	1.85
IBT 16760	AFPA + MAN	DAD	15	5.56	739	1.67	1.5
IBT 16760	AFPA + MAN	DAD	16	5.98	756	2.36	3.5
IBT 16760	AFPA + MAN	DAD	17	6.45	774	2.56	35
IBT 16760	AFPA + MAN	DAD	18	6.77	787	2.28	6.6
IBT 16760	AFPA + MAN	DAD	19	7.46	814	1.71	2.9
IBT 16760	AFPA + MAN	DAD	20	7.65	821	1.99	5.4
IBT 16760	AFPA + MAN	DAD	21	8.18	842	2.03	5.2
IBT 16760	AFPA + MAN	DAD	22	8.54	856	2.04	5.4
IBT 16760	AFPA + MAN	DAD	23	9.28	884	2.19	17
IBT 16760	AFPA + MAN	DAD	24	10.18	927	2.29	8.6
IBT 16760	AFPA + MAN	DAD	25	10.65	952	1.94	7.2	ditryptoalanine
IBT 16760	AFPA + MAN	DAD	26	11	970	2.36	26
IBT 16760	AFPA + MAN	DAD	27	13.2	1100	2.45	28	cyclopiazonic acid
IBT 16760	AFPA + MAN	DAD	28	19.58	1615	2.41	70	linoleic acid
IBT 16760	AFPA + MAN	DAD	29	22.12	1848	2.2	20
IBT 16760	AFPA + MAN	DAD	30	22.3	1865	1.84	16	aspergillic acid derivative
IBT 16760	AFPA + MAN	DAD	31	22.61	1893	1.71	12.5	aspergillic acid derivative
IBT 16760	AFPA + MAN	DAD	32	23.1	1939	2.49	38	aspergillic acid derivative
IBT 16760	CYA + YES	DAD	1	0.72	550	4.1	1850	kojic acid derivative
IBT 16760	CYA + YES	DAD	2	0.92	558	4.33	2450	kojic acid
IBT 16760	CYA + YES	DAD	3	1.04	563	1.59	610
IBT 16760	CYA + YES	DAD	4	1.17	568	1.95	225
IBT 16760	CYA + YES	DAD	5	1.51	581	2.94	56
IBT 16760	CYA + YES	DAD	6	2.15	606	2.54	14
IBT 16760	CYA + YES	DAD	7	2.93	637	1.8	9.5
IBT 16760	CYA + YES	DAD	8	3.09	643	2.02	9.5
IBT 16760	CYA + YES	DAD	9	3.49	658	1.87	8
IBT 16760	CYA + YES	DAD	10	4.47	696	2.5	16
IBT 16760	CYA + YES	DAD	11	5.01	718	1.94	11.5
IBT 16760	CYA + YES	DAD	12	5.29	729	1.9	14.5
IBT 16760	CYA + YES	DAD	13	5.57	740	2.24	24
IBT 16760	CYA + YES	DAD	14	5.72	745	2.17	24
IBT 16760	CYA + YES	DAD	15	5.89	752	2.02	18.5
IBT 16760	CYA + YES	DAD	16	6.11	761	2.04	20
IBT 16760	CYA + YES	DAD	17	6.45	774	2.5	38
IBT 16760	CYA + YES	DAD	18	6.63	781	2.48	44
IBT 16760	CYA + YES	DAD	19	6.77	787	2.39	30
IBT 16760	CYA + YES	DAD	20	7.13	801	2.02	7.5
IBT 16760	CYA + YES	DAD	21	7.47	814	2.41	6.5
IBT 16760	CYA + YES	DAD	22	7.79	826	2.09	4
IBT 16760	CYA + YES	DAD	23	8.13	840	3.28	215	aflatoxin B1
IBT 16760	CYA + YES	DAD	24	8.28	845	1.11	75
IBT 16760	CYA + YES	DAD	25	8.77	865	2.25	7
IBT 16760	CYA + YES	DAD	26	9.27	884	2.36	8.7
IBT 16760	CYA + YES	DAD	27	9.59	897	1.98	4.6
IBT 16760	CYA + YES	DAD	28	9.72	902	1.88	4.2
IBT 16760	CYA + YES	DAD	29	9.96	915	2.42	24	cyclopiazonic acid derivative
IBT 16760	CYA + YES	DAD	30	10.49	943	2.06	7
IBT 16760	CYA + YES	DAD	31	10.67	952	2.48	26	ditryptoalanine
IBT 16760	CYA + YES	DAD	32	11	970	3.04	175
IBT 16760	CYA + YES	DAD	33	11.44	993	2.42	22.5
IBT 16760	CYA + YES	DAD	34	11.84	1017	1.98	4.6
IBT 16760	CYA + YES	DAD	35	12.24	1041	1.98	3.8
IBT 16760	CYA + YES	DAD	36	12.52	1058	1.48	1
IBT 16760	CYA + YES	DAD	37	12.67	1067	1.67	3.5
IBT 16760	CYA + YES	DAD	38	12.91	1082	1.73	2.8
IBT 16760	CYA + YES	DAD	39	13.19	1099	2.37	31	cyclopiazonic acid
IBT 16760	CYA + YES	DAD	40	13.37	1112	2.29	19.5
IBT 16760	CYA + YES	DAD	41	14.11	1162	2.01	5
IBT 16760	CYA + YES	DAD	42	19.59	1615	2.7	135	linoleic acid
IBT 16760	MEAox + WATM	DAD	1	0.72	550	3.5	460	kojic acid derivative
IBT 16760	MEAox + WATM	DAD	2	0.93	558	3.81	950	kojic acid
IBT 16760	MEAox + WATM	DAD	3	1.18	568	3.34	260
IBT 16760	MEAox + WATM	DAD	4	1.58	584	2.63	30
IBT 16760	MEAox + WATM	DAD	5	2.04	602	2.39	17.5
IBT 16760	MEAox + WATM	DAD	6	2.54	621	1.98	3.5
IBT 16760	MEAox + WATM	DAD	7	2.93	636	2	3.9
IBT 16760	MEAox + WATM	DAD	8	3.49	658	2.15	3.6
IBT 16760	MEAox + WATM	DAD	9	4.48	697	2.16	6
IBT 16760	MEAox + WATM	DAD	10	5.73	746	2.32	15
IBT 16760	MEAox + WATM	DAD	11	5.92	753	2.14	7
IBT 16760	MEAox + WATM	DAD	12	6.45	774	2.18	16
IBT 16760	MEAox + WATM	DAD	13	6.57	779	2.09	14
IBT 16760	MEAox + WATM	DAD	14	6.78	787	2.22	11.5
IBT 16760	MEAox + WATM	DAD	15	7.13	801	1.82	5.6
IBT 16760	MEAox + WATM	DAD	16	7.48	814	2.09	7
IBT 16760	MEAox + WATM	DAD	17	7.84	828	1.81	6.4
IBT 16760	MEAox + WATM	DAD	18	8.13	840	2.77	70	aflatoxin B1
IBT 16760	MEAox + WATM	DAD	19	8.57	857	2.09	9
IBT 16760	MEAox + WATM	DAD	20	9.08	877	1.61	7
IBT 16760	MEAox + WATM	DAD	21	9.28	884	2.01	21
IBT 16760	MEAox + WATM	DAD	22	9.56	895	1.88	8
IBT 16760	MEAox + WATM	DAD	23	10.46	942	1.55	2.6
IBT 16760	MEAox + WATM	DAD	24	10.65	951	2.07	10.5	ditryptoalanine
IBT 16760	MEAox + WATM	DAD	25	10.98	969	2.42	25
IBT 16760	MEAox + WATM	DAD	26	13.18	1099	2.42	33	cyclopiazonic acid
IBT 16760	MEAox + WATM	DAD	27	19.58	1615	2.48	82	linoleic acid
IBT 16760	SABO	DAD	1	0.7	549	2.93	135	kojic acid derivative
IBT 16760	SABO	DAD	2	0.94	559	3.18	170	kojic acid
IBT 16760	SABO	DAD	3	1.18	568	2.67	64
IBT 16760	SABO	DAD	4	1.46	579	2.17	19
IBT 16760	SABO	DAD	5	1.76	591	2	19.5
IBT 16760	SABO	DAD	6	5.74	746	1.63	5.8
IBT 16760	SABO	DAD	7	6.78	787	1.68	4.2
IBT 16760	SABO	DAD	8	8.13	840	2.7	72	aflatoxin B1
IBT 16760	SABO	DAD	9	9.96	915	2.23	24
IBT 16760	SABO	DAD	10	10.66	952	1.95	9.8	ditryptoalanine
IBT 16760	SABO	DAD	11	10.96	968	2.29	23	ditryptophenaline
IBT 16760	SABO	DAD	12	13.21	1101	1.96	8.6	cyclopiazonic acid
IBT 16760	SABO	DAD	13	19.58	1615	1.88	18	linoleic acid
IBT 16760	AFPA + MAN	DAD	34	23.62	1987	3.03	145	aspergillic acid
IBT 16760	AFPA + MAN	DAD	35	23.78	2001	2.77	90	aspergillic acid derivative
IBT 22301	AFPA + MAN	DAD	1	0.71	550	3.27	340	kojic acid derivative
IBT 22301	AFPA + MAN	DAD	2	0.95	559	3.35	280	kojic acid
IBT 22301	AFPA + MAN	DAD	3	1.17	568	3.66	570
IBT 22301	AFPA + MAN	DAD	4	1.44	578	2.7	57
IBT 22301	AFPA + MAN	DAD	5	1.81	593	2.43	40
IBT 22301	AFPA + MAN	DAD	6	2.01	601	2.66	40
IBT 22301	AFPA + MAN	DAD	7	2.52	620	2.22	7
IBT 22301	AFPA + MAN	DAD	8	3.05	641	2.36	10
IBT 22301	AFPA + MAN	DAD	9	3.48	658	2.16	10
IBT 22301	AFPA + MAN	DAD	10	3.84	672	1.76	2.8
IBT 22301	AFPA + MAN	DAD	11	4.01	679	1.87	1.4
IBT 22301	AFPA + MAN	DAD	12	4.48	697	1.95	6.6
IBT 22301	AFPA + MAN	DAD	13	4.67	704	1.87	4.2
IBT 22301	AFPA + MAN	DAD	14	5.01	718	2.13	3.4
IBT 22301	AFPA + MAN	DAD	15	5.87	751	2.24	4
IBT 22301	AFPA + MAN	DAD	16	6.45	774	2.5	36
IBT 22301	AFPA + MAN	DAD	17	6.77	787	2.03	7.4
IBT 22301	AFPA + MAN	DAD	18	7.28	806	1.95	21.5	ustilaginoidin derivative
IBT 22301	AFPA + MAN	DAD	19	7.45	813	1.92	12.5
IBT 22301	AFPA + MAN	DAD	20	7.63	820	1.83	8
IBT 22301	AFPA + MAN	DAD	21	8.2	842	1.78	9
IBT 22301	AFPA + MAN	DAD	22	8.49	854	2.34	8
IBT 22301	AFPA + MAN	DAD	23	9.01	874	1.58	4.2
IBT 22301	AFPA + MAN	DAD	24	9.25	884	2.32	13
IBT 22301	AFPA + MAN	DAD	25	9.73	903	1.51	5.4	ustilaginoidin derivative
IBT 22301	AFPA + MAN	DAD	26	9.88	911	1.72	4.2	ustilaginoidin derivative
IBT 22301	AFPA + MAN	DAD	27	10.17	926	2.56	19.5
IBT 22301	AFPA + MAN	DAD	28	10.67	952	2.35	17.5	ditryptoalanine
IBT 22301	AFPA + MAN	DAD	29	10.99	969	2.62	33
IBT 22301	AFPA + MAN	DAD	30	11.43	993	2.69	38
IBT 22301	AFPA + MAN	DAD	31	13.21	1101	2.55	33	cyclopiazonic acid
IBT 22301	AFPA + MAN	DAD	32	19.59	1615	2.41	68	linoleic acid
IBT 22301	AFPA + MAN	DAD	33	23.09	1938	2.42	23	aspergillic acid derivative
IBT 22301	AFPA + MAN	DAD	34	23.28	1955	2.36	29	aspergillic acid derivative
IBT 22301	CYA + YES	DAD	1	0.71	550	3.85	1100	kojic acid derivative
IBT 22301	CYA + YES	DAD	2	0.93	558	4.12	1950	kojic acid
IBT 22301	CYA + YES	DAD	3	1.18	568	3.26	200
IBT 22301	CYA + YES	DAD	4	1.59	584	2.61	34
IBT 22301	CYA + YES	DAD	5	2.01	600	2.42	16
IBT 22301	CYA + YES	DAD	6	2.93	636	1.96	4
IBT 22301	CYA + YES	DAD	7	4.99	717	2.34	21.5
IBT 22301	CYA + YES	DAD	8	6.46	774	2.15	13
IBT 22301	CYA + YES	DAD	9	6.78	787	1.82	5.3
IBT 22301	CYA + YES	DAD	10	7.03	797	1.65	7
IBT 22301	CYA + YES	DAD	11	7.14	801	1.7	7.2	aspirochlorin derivative
IBT 22301	CYA + YES	DAD	12	7.29	807	1.57	4.4	ustilaginoidin derivative
IBT 22301	CYA + YES	DAD	13	7.54	817	2.05	6.6
IBT 22301	CYA + YES	DAD	14	8.45	852	2.72	25
IBT 22301	CYA + YES	DAD	15	9.21	882	2.61	37
IBT 22301	CYA + YES	DAD	16	9.73	903	1.99	3.7
IBT 22301	CYA + YES	DAD	17	9.9	912	2.1	9.8	cyclopiazonic acid derivative
IBT 22301	CYA + YES	DAD	18	10.11	923	2	4.4
IBT 22301	CYA + YES	DAD	19	10.38	937	1.95	9
IBT 22301	CYA + YES	DAD	20	10.49	943	1.96	10
IBT 22301	CYA + YES	DAD	21	10.66	952	2.81	58	ditryptoalanine
IBT 22301	CYA + YES	DAD	22	10.98	969	3.12	170
IBT 22301	CYA + YES	DAD	23	11.42	992	3.25	155
IBT 22301	CYA + YES	DAD	24	11.57	1000	1.34	68
IBT 22301	CYA + YES	DAD	25	12.93	1083	1.94	7
IBT 22301	CYA + YES	DAD	26	13.18	1099	2.37	11	cyclopiazonic acid
IBT 22301	CYA + YES	DAD	27	19.59	1616	2.69	130	linoleic acid
IBT 22301	MEAox + WATM	DAD	1	0.72	550	4.02	1600	kojic acid derivative
IBT 22301	MEAox + WATM	DAD	2	0.93	558	4.24	2400	kojic acid
IBT 22301	MEAox + WATM	DAD	3	1.21	569	1.41	95
IBT 22301	MEAox + WATM	DAD	4	1.58	584	2.67	34
IBT 22301	MEAox + WATM	DAD	5	2.05	602	2.52	13.5
IBT 22301	MEAox + WATM	DAD	6	2.93	636	2.14	4.3
IBT 22301	MEAox + WATM	DAD	7	3.49	658	2.06	4.6
IBT 22301	MEAox + WATM	DAD	8	4.48	697	2.17	7.4
IBT 22301	MEAox + WATM	DAD	9	5	717	2.3	12
IBT 22301	MEAox + WATM	DAD	10	5.74	746	2.05	2.4
IBT 22301	MEAox + WATM	DAD	11	6.46	774	2.4	18
IBT 22301	MEAox + WATM	DAD	12	6.79	787	2.01	7.2
IBT 22301	MEAox + WATM	DAD	13	7.03	797	1.82	10
IBT 22301	MEAox + WATM	DAD	14	7.14	801	2.07	11.5
IBT 22301	MEAox + WATM	DAD	15	7.54	817	2.18	6.8
IBT 22301	MEAox + WATM	DAD	16	8.48	853	2.67	20
IBT 22301	MEAox + WATM	DAD	17	9.24	883	2.54	23
IBT 22301	MEAox + WATM	DAD	18	9.62	898	1.94	3.9
IBT 22301	MEAox + WATM	DAD	19	9.9	912	1.9	6.6	cyclopiazonic acid derivative
IBT 22301	MEAox + WATM	DAD	20	10.1	923	2.02	6.6
IBT 22301	MEAox + WATM	DAD	21	10.38	937	2.39	18
IBT 22301	MEAox + WATM	DAD	22	10.66	952	2.63	43	ditryptoalanine
IBT 22301	MEAox + WATM	DAD	23	10.96	968	2.76	57	ditryptophenaline
IBT 22301	MEAox + WATM	DAD	24	11.42	992	2.69	31
IBT 22301	MEAox + WATM	DAD	25	12.93	1084	1.69	4.2
IBT 22301	MEAox + WATM	DAD	26	13.17	1098	2.06	5.8	cyclopiazonic acid
IBT 22301	MEAox + WATM	DAD	27	19.58	1615	2.4	68	linoleic acid
IBT 22301	SABO	DAD	1	0.71	550	3.41	350	kojic acid derivative
IBT 22301	SABO	DAD	2	0.92	558	3.64	640	kojic acid
IBT 22301	SABO	DAD	3	1.19	568	3.06	155
IBT 22301	SABO	DAD	4	1.44	578	2.53	37
IBT 22301	SABO	DAD	5	2.25	610	2.26	7.4
IBT 22301	SABO	DAD	6	4.48	697	1.67	2.6
IBT 22301	SABO	DAD	7	8.47	853	2.37	12.5
IBT 22301	SABO	DAD	8	9.23	883	2.41	23
IBT 22301	SABO	DAD	9	9.91	912	1.78	10
IBT 22301	SABO	DAD	10	10.11	923	1.66	3.3
IBT 22301	SABO	DAD	11	10.39	938	1.91	6
IBT 22301	SABO	DAD	12	10.67	952	2.4	25.5	ditryptoalanine
IBT 22301	SABO	DAD	13	10.95	967	2.67	51	ditryptophenaline
IBT 22301	SABO	DAD	14	11.43	993	2.64	34
IBT 22301	SABO	DAD	15	19.59	1615	2.16	37	linoleic acid
IBT 22301	AFPA + MAN	DAD	35	23.6	1984	3.02	140	aspergillic acid
IBT 22301	AFPA + MAN	DAD	36	23.76	1999	2.81	95	aspergillic acid derivative
IBT 27193	AFPA + MAN	DAD	24	23.3	1956	1.84	10.5	aspergillic acid derivative
IBT 27193	AFPA + MAN	DAD	1	0.71	550	4.06	1700	kojic acid derivative
IBT 27193	AFPA + MAN	DAD	2	0.92	558	4.22	2500	kojic acid
IBT 27193	AFPA + MAN	DAD	3	1.16	567	3.71	520
IBT 27193	AFPA + MAN	DAD	4	1.8	592	2.44	43
IBT 27193	AFPA + MAN	DAD	5	2.02	601	2.65	40
IBT 27193	AFPA + MAN	DAD	6	2.52	621	2.18	7.8
IBT 27193	AFPA + MAN	DAD	7	3.06	641	2.27	10
IBT 27193	AFPA + MAN	DAD	8	3.48	658	2.08	11
IBT 27193	AFPA + MAN	DAD	9	4.48	697	1.71	7
IBT 27193	AFPA + MAN	DAD	10	6.46	774	2.4	34.5
IBT 27193	AFPA + MAN	DAD	11	6.78	787	1.8	7.4
IBT 27193	AFPA + MAN	DAD	12	7.66	821	1.81	10
IBT 27193	AFPA + MAN	DAD	13	8.16	841	2.07	12	aflatoxin B1
IBT 27193	AFPA + MAN	DAD	14	8.55	856	1.81	6.6
IBT 27193	AFPA + MAN	DAD	15	9.27	884	1.86	10
IBT 27193	AFPA + MAN	DAD	16	10.16	926	2.14	11.5
IBT 27193	AFPA + MAN	DAD	17	10.46	941	1.57	5.4
IBT 27193	AFPA + MAN	DAD	18	10.66	952	1.96	10	ditryptoalanine
IBT 27193	AFPA + MAN	DAD	19	10.98	969	2.43	25
IBT 27193	AFPA + MAN	DAD	20	12.3	1045	1.86	10.5	cyclopiazonic acid derivative
IBT 27193	AFPA + MAN	DAD	21	13.19	1100	2.85	84	cyclopiazonic acid
IBT 27193	AFPA + MAN	DAD	22	19.59	1616	2.31	54	linoleic acid
IBT 27193	AFPA + MAN	DAD	23	23.1	1938	1.76	8.3	aspergillic acid derivative
IBT 27193	CYA + YES	DAD	1	0.73	551	4.43	2850	kojic acid derivative
IBT 27193	CYA + YES	DAD	2	0.93	558	4.42	2850	kojic acid
IBT 27193	CYA + YES	DAD	3	1.2	569	3.58	290
IBT 27193	CYA + YES	DAD	4	1.57	584	1.59	52
IBT 27193	CYA + YES	DAD	5	2.01	601	2.58	19.5
IBT 27193	CYA + YES	DAD	6	2.68	627	1.83	7.6
IBT 27193	CYA + YES	DAD	7	2.93	637	1.92	12
IBT 27193	CYA + YES	DAD	8	3.09	643	2.03	10.5
IBT 27193	CYA + YES	DAD	9	3.49	659	1.98	11
IBT 27193	CYA + YES	DAD	10	4.25	688	1.71	7.4
IBT 27193	CYA + YES	DAD	11	4.48	697	2.15	14
IBT 27193	CYA + YES	DAD	12	5.01	718	2.12	11
IBT 27193	CYA + YES	DAD	13	5.56	739	2.06	14
IBT 27193	CYA + YES	DAD	14	5.72	746	2.13	16
IBT 27193	CYA + YES	DAD	15	6.45	774	2.57	19.5
IBT 27193	CYA + YES	DAD	16	6.57	779	2.27	16.5
IBT 27193	CYA + YES	DAD	17	6.77	787	2.39	16
IBT 27193	CYA + YES	DAD	18	7.13	801	2.07	4
IBT 27193	CYA + YES	DAD	19	7.49	815	2.63	10.7	aflatoxin G1
IBT 27193	CYA + YES	DAD	20	8.13	840	3.42	340	aflatoxin B1
IBT 27193	CYA + YES	DAD	21	8.27	845	1.51	130
IBT 27193	CYA + YES	DAD	22	8.55	856	2.45	20.5
IBT 27193	CYA + YES	DAD	23	8.8	866	2.37	9.5
IBT 27193	CYA + YES	DAD	24	9.27	884	2.34	14.5
IBT 27193	CYA + YES	DAD	25	9.57	896	2.31	6.5
IBT 27193	CYA + YES	DAD	26	9.95	914	1.91	10	cyclopiazonic acid derivative
IBT 27193	CYA + YES	DAD	27	10.11	923	2.46	35
IBT 27193	CYA + YES	DAD	28	10.48	943	2.02	9.5
IBT 27193	CYA + YES	DAD	29	10.65	952	2.68	52	ditryptoalanine
IBT 27193	CYA + YES	DAD	30	10.96	968	2.91	80	ditryptophenaline
IBT 27193	CYA + YES	DAD	31	11.83	1016	2.05	5.4
IBT 27193	CYA + YES	DAD	32	12.29	1045	2.41	17.5	cyclopiazonic acid derivative
IBT 27193	CYA + YES	DAD	33	12.67	1068	1.63	4.6
IBT 27193	CYA + YES	DAD	34	12.92	1083	1.81	1.4
IBT 27193	CYA + YES	DAD	35	13.17	1099	3.28	250	cyclopiazonic acid
IBT 27193	CYA + YES	DAD	36	13.33	1109	1.5	97	cyclopiazonic acid derivative
IBT 27193	CYA + YES	DAD	37	14.11	1162	2.19	7.4
IBT 27193	CYA + YES	DAD	38	14.76	1207	2.04	3
IBT 27193	CYA + YES	DAD	39	18.41	1507	2.06	9
IBT 27193	CYA + YES	DAD	40	19.59	1615	2.88	195	linoleic acid
IBT 27193	CYA + YES	DAD	41	20.85	1732	1.64	28
IBT 27193	MEAox + WATM	DAD	1	0.72	550	3.96	1450	kojic acid derivative
IBT 27193	MEAox + WATM	DAD	2	0.92	558	4.19	2300	kojic acid
IBT 27193	MEAox + WATM	DAD	3	1.17	568	3.23	170
IBT 27193	MEAox + WATM	DAD	4	1.59	584	2.64	32.5
IBT 27193	MEAox + WATM	DAD	5	2.04	602	2.58	12.5
IBT 27193	MEAox + WATM	DAD	6	2.93	637	1.8	2.9
IBT 27193	MEAox + WATM	DAD	7	3.09	643	1.89	1.7
IBT 27193	MEAox + WATM	DAD	8	3.49	658	2.06	3.5
IBT 27193	MEAox + WATM	DAD	9	4.48	697	2.2	7.2
IBT 27193	MEAox + WATM	DAD	10	5.73	746	2.24	4.2
IBT 27193	MEAox + WATM	DAD	11	6.45	774	2.19	12
IBT 27193	MEAox + WATM	DAD	12	6.57	779	2.05	13
IBT 27193	MEAox + WATM	DAD	13	6.79	787	2.24	13
IBT 27193	MEAox + WATM	DAD	14	7.12	800	1.96	5.8
IBT 27193	MEAox + WATM	DAD	15	7.41	812	1.99	4.5
IBT 27193	MEAox + WATM	DAD	16	7.56	817	2.15	3
IBT 27193	MEAox + WATM	DAD	17	8.13	840	2.94	100	aflatoxin B1
IBT 27193	MEAox + WATM	DAD	18	8.56	856	2.56	23
IBT 27193	MEAox + WATM	DAD	19	9.28	885	2.32	17.5
IBT 27193	MEAox + WATM	DAD	20	10.11	923	2.29	32
IBT 27193	MEAox + WATM	DAD	21	10.48	943	1.78	6.4
IBT 27193	MEAox + WATM	DAD	22	10.65	952	2.4	27	ditryptoalanine
IBT 27193	MEAox + WATM	DAD	23	10.96	968	2.8	68	ditryptophenaline
IBT 27193	MEAox + WATM	DAD	24	12.29	1045	2.13	11	cyclopiazonic acid derivative
IBT 27193	MEAox + WATM	DAD	25	12.92	1083	1.61	6.2
IBT 27193	MEAox + WATM	DAD	26	13.17	1099	3.09	165	cyclopiazonic acid
IBT 27193	MEAox + WATM	DAD	27	13.33	1109	1.28	67	cyclopiazonic acid derivative
IBT 27193	MEAox + WATM	DAD	28	13.85	1145	2.01	10
IBT 27193	MEAox + WATM	DAD	29	19.59	1615	2.41	70	linoleic acid
IBT 27193	SABO	DAD	1	0.72	550	3.78	950	kojic acid derivative
IBT 27193	SABO	DAD	2	0.92	558	4.03	1800	kojic acid
IBT 27193	SABO	DAD	3	1.19	568	2.73	62
IBT 27193	SABO	DAD	4	1.44	578	2.4	32
IBT 27193	SABO	DAD	5	1.75	590	1.92	13.5
IBT 27193	SABO	DAD	6	2.13	605	2.18	8.5
IBT 27193	SABO	DAD	7	4.47	696	1.79	5.2
IBT 27193	SABO	DAD	8	5.73	746	1.98	6.2
IBT 27193	SABO	DAD	9	6.44	774	2.06	7
IBT 27193	SABO	DAD	10	6.79	787	1.84	6.8
IBT 27193	SABO	DAD	11	7.55	817	2.23	12.5	aflatoxin G1
IBT 27193	SABO	DAD	12	8.13	840	3.21	240	aflatoxin B1
IBT 27193	SABO	DAD	13	8.28	845	1.32	86	aflatoxin B1
IBT 27193	SABO	DAD	14	8.55	856	1.96	7
IBT 27193	SABO	DAD	15	8.83	867	1.89	4
IBT 27193	SABO	DAD	16	9.95	914	1.72	7.2
IBT 27193	SABO	DAD	17	10.11	923	1.91	8.5
IBT 27193	SABO	DAD	18	10.67	952	2.01	9	ditryptoalanine
IBT 27193	SABO	DAD	19	10.96	968	2.42	29	ditryptophenaline
IBT 27193	SABO	DAD	20	13.19	1099	2.5	33	cyclopiazonic acid
IBT 27193	SABO	DAD	21	14.12	1163	1.97	9
IBT 27193	SABO	DAD	22	19.59	1615	2.15	36	linoleic acid
IBT 27193	AFPA + MAN	DAD	25	23.63	1987	2.6	56	aspergillic acid
IBT 27193	AFPA + MAN	DAD	26	23.79	2002	2.34	34	aspergillic acid derivative
IBT 28414	AFPA + MAN	DAD	34	23.3	1957	2.28	32	aspergillic acid derivative
IBT 28414	AFPA + MAN	DAD	1	0.73	550	4.28	2500	kojic acid derivative
IBT 28414	AFPA + MAN	DAD	2	0.93	558	4.33	2800	kojic acid
IBT 28414	AFPA + MAN	DAD	3	1.15	567	3.65	425
IBT 28414	AFPA + MAN	DAD	4	1.81	593	2.45	44
IBT 28414	AFPA + MAN	DAD	5	2.02	601	2.74	46
IBT 28414	AFPA + MAN	DAD	6	2.53	621	2.37	22
IBT 28414	AFPA + MAN	DAD	7	2.94	637	2	6.4
IBT 28414	AFPA + MAN	DAD	8	3.05	641	2.22	6.9
IBT 28414	AFPA + MAN	DAD	9	3.47	658	2.32	8.5
IBT 28414	AFPA + MAN	DAD	10	3.85	672	1.86	0.9
IBT 28414	AFPA + MAN	DAD	11	4.05	680	2.03
IBT 28414	AFPA + MAN	DAD	12	4.49	697	2.05	3.8
IBT 28414	AFPA + MAN	DAD	13	4.69	705	2.03	1.9
IBT 28414	AFPA + MAN	DAD	14	5.55	739	1.82	1.5
IBT 28414	AFPA + MAN	DAD	15	5.87	751	2.05	1.9
IBT 28414	AFPA + MAN	DAD	16	6.07	759	2.14	3
IBT 28414	AFPA + MAN	DAD	17	6.46	774	2.49	30
IBT 28414	AFPA + MAN	DAD	18	6.78	787	2.26	6.2
IBT 28414	AFPA + MAN	DAD	19	7.29	807	1.49	2.4	ustilaginoidin derivative
IBT 28414	AFPA + MAN	DAD	20	7.46	813	2.17	22
IBT 28414	AFPA + MAN	DAD	21	7.65	821	2.24	14
IBT 28414	AFPA + MAN	DAD	22	8.19	842	1.99	5
IBT 28414	AFPA + MAN	DAD	23	8.57	857	2.17	6.2
IBT 28414	AFPA + MAN	DAD	24	9.01	874	1.6	4.6
IBT 28414	AFPA + MAN	DAD	25	9.27	884	2.31	20
IBT 28414	AFPA + MAN	DAD	26	10.18	927	2.56	20
IBT 28414	AFPA + MAN	DAD	27	10.65	951	1.91	7	ditryptoalanine
IBT 28414	AFPA + MAN	DAD	28	10.99	970	2.4	27
IBT 28414	AFPA + MAN	DAD	29	12.3	1045	1.81	6.2	cyclopiazonic acid derivative
IBT 28414	AFPA + MAN	DAD	30	13.19	1100	3.01	120	cyclopiazonic acid
IBT 28414	AFPA + MAN	DAD	31	18.41	1507	1.66	8
IBT 28414	AFPA + MAN	DAD	32	19.59	1616	2.4	68	linoleic acid
IBT 28414	AFPA + MAN	DAD	33	23.11	1939	2.35	27	aspergillic acid derivative
IBT 28414	CYA + YES	DAD	1	0.74	551	4.45	2950	kojic acid derivative
IBT 28414	CYA + YES	DAD	2	0.94	559	4.5	2950	kojic acid
IBT 28414	CYA + YES	DAD	3	1.23	570	1.95	270	kojic acid derivative
IBT 28414	CYA + YES	DAD	4	2	600	2.56	18
IBT 28414	CYA + YES	DAD	5	2.94	637	2.08	7
IBT 28414	CYA + YES	DAD	6	4.47	697	1.84	7.6
IBT 28414	CYA + YES	DAD	7	5.48	736	2.04	12
IBT 28414	CYA + YES	DAD	8	6.07	759	2	10.5
IBT 28414	CYA + YES	DAD	9	6.46	774	2.11	27
IBT 28414	CYA + YES	DAD	10	6.56	778	2.2	27
IBT 28414	CYA + YES	DAD	11	6.79	787	1.66	8.5
IBT 28414	CYA + YES	DAD	12	7.15	801	2.48	17.5
IBT 28414	CYA + YES	DAD	13	8.14	840	2.26	34	aflatoxin B1
IBT 28414	CYA + YES	DAD	14	8.36	849	2.42	36	ustilaginoidin C
IBT 28414	CYA + YES	DAD	15	8.8	866	1.89	12.5
IBT 28414	CYA + YES	DAD	16	9.27	884	2.21	29
IBT 28414	CYA + YES	DAD	17	9.62	898	1.81	13.5
IBT 28414	CYA + YES	DAD	18	10.14	924	1.84	14.5
IBT 28414	CYA + YES	DAD	19	10.5	943	1.82	20
IBT 28414	CYA + YES	DAD	20	10.66	952	2.43	42	ditryptoalanine
IBT 28414	CYA + YES	DAD	21	10.98	969	2.85	76
IBT 28414	CYA + YES	DAD	22	11.43	993	1.93	18
IBT 28414	CYA + YES	DAD	23	11.8	1014	1.82	28
IBT 28414	CYA + YES	DAD	24	12.3	1045	2.14	15	cyclopiazonic acid derivative
IBT 28414	CYA + YES	DAD	25	12.63	1065	2.22	29	dideacetylparasiticolide
IBT 28414	CYA + YES	DAD	26	12.91	1082	1.77	11.5
IBT 28414	CYA + YES	DAD	27	13.18	1099	3.42	365	cyclopiazonic acid
IBT 28414	CYA + YES	DAD	28	13.34	1110	1.65	136	cyclopiazonic acid derivative
IBT 28414	CYA + YES	DAD	29	13.83	1143	2.12	12
IBT 28414	CYA + YES	DAD	30	18.02	1471	1.53	8
IBT 28414	CYA + YES	DAD	31	18.18	1486	2.07	15.5	paspaline
IBT 28414	CYA + YES	DAD	32	18.38	1504	1.82	11.5
IBT 28414	CYA + YES	DAD	33	18.63	1527	2.02	9
IBT 28414	CYA + YES	DAD	34	19.59	1616	2.78	150	linoleic acid
IBT 28414	CYA + YES	DAD	35	19.92	1646	2.3	9.8
IBT 28414	CYA + YES	DAD	36	20.86	1732	2	29
IBT 28414	CYA + YES	DAD	37	22.62	1894	2.13	42
IBT 28414	MEAox + WATM	DAD	1	0.71	550	3.68	720	kojic acid derivative
IBT 28414	MEAox + WATM	DAD	2	0.93	558	3.9	1400	kojic acid
IBT 28414	MEAox + WATM	DAD	3	1.1	565	3.16	167
IBT 28414	MEAox + WATM	DAD	4	1.59	584	2.55	25
IBT 28414	MEAox + WATM	DAD	5	2.06	602	2.45	12
IBT 28414	MEAox + WATM	DAD	6	2.94	637	1.96	3.2
IBT 28414	MEAox + WATM	DAD	7	4.47	697	2.15	5
IBT 28414	MEAox + WATM	DAD	8	5.47	736	2.52	28
IBT 28414	MEAox + WATM	DAD	9	6.46	774	1.86	10
IBT 28414	MEAox + WATM	DAD	10	6.57	779	2.01	11.5
IBT 28414	MEAox + WATM	DAD	11	6.79	787	1.82	3.9
IBT 28414	MEAox + WATM	DAD	12	7.05	797	1.38	16
IBT 28414	MEAox + WATM	DAD	13	7.23	805	2.7	27.5
IBT 28414	MEAox + WATM	DAD	14	8.15	841	2.17	8.6	aflatoxin B1
IBT 28414	MEAox + WATM	DAD	15	8.58	857	1.85	6.8	aspirochlorin
IBT 28414	MEAox + WATM	DAD	16	8.79	866	1.98	7.4
IBT 28414	MEAox + WATM	DAD	17	9.27	884	2.56	36
IBT 28414	MEAox + WATM	DAD	18	10.49	943	2.01	4.4
IBT 28414	MEAox + WATM	DAD	19	10.65	951	2	9
IBT 28414	MEAox + WATM	DAD	20	10.99	970	2.33	38
IBT 28414	MEAox + WATM	DAD	21	11.07	974	2.44	38
IBT 28414	MEAox + WATM	DAD	22	12.34	1047	1.89	7.2	cyclopiazonic acid derivative
IBT 28414	MEAox + WATM	DAD	23	12.77	1074	2.04	13
IBT 28414	MEAox + WATM	DAD	24	12.91	1083	1.81	9
IBT 28414	MEAox + WATM	DAD	25	13.19	1100	3.07	150	cyclopiazonic acid
IBT 28414	MEAox + WATM	DAD	26	13.85	1144	2.07	9.5
IBT 28414	MEAox + WATM	DAD	27	14.51	1190	2.08	11.5
IBT 28414	MEAox + WATM	DAD	28	17.31	1406	1.94	26
IBT 28414	MEAox + WATM	DAD	29	18.18	1486	2.41	36	paspaline
IBT 28414	MEAox + WATM	DAD	30	18.65	1529	2.15	26
IBT 28414	MEAox + WATM	DAD	31	19.07	1568	1.78	18
IBT 28414	MEAox + WATM	DAD	32	19.42	1600	1.62	15.5
IBT 28414	MEAox + WATM	DAD	33	19.61	1617	2.27	44	linoleic acid
IBT 28414	MEAox + WATM	DAD	34	19.95	1649	2.46	28
IBT 28414	SABO	DAD	1	0.72	550	4.28	2500	kojic acid derivative
IBT 28414	SABO	DAD	2	0.92	558	4.33	2700	kojic acid
IBT 28414	SABO	DAD	3	1.19	568	3.38	195
IBT 28414	SABO	DAD	4	2.25	610	2.2	1.9
IBT 28414	SABO	DAD	5	8.13	840	2.24	23	aflatoxin B1
IBT 28414	SABO	DAD	6	9.27	884	1.72	15
IBT 28414	SABO	DAD	7	10.65	952	2.11	15.5	ditryptoalanine
IBT 28414	SABO	DAD	8	10.96	968	2.45	31	ditryptophenaline
IBT 28414	SABO	DAD	9	13.19	1100	2.55	39	cyclopiazonic acid
IBT 28414	SABO	DAD	10	19.59	1615	2.25	48	linoleic acid
IBT 28414	AFPA + MAN	DAD	35	23.62	1986	3.17	140	aspergillic acid
IBT 28414	AFPA + MAN	DAD	36	23.79	2002	1.63	74	aspergillic acid derivative
IBT 32099	AFPA + MAN	DAD	28	23.29	1956	1.75	9.6	aspergillic acid derivative
IBT 32099	AFPA + MAN	DAD	1	0.7	549	3.43	420	kojic acid derivative
IBT 32099	AFPA + MAN	DAD	2	0.93	558	3.62	570	kojic acid
IBT 32099	AFPA + MAN	DAD	3	1.16	567	3.54	427
IBT 32099	AFPA + MAN	DAD	4	1.45	579	2.63	48
IBT 32099	AFPA + MAN	DAD	5	1.81	593	2.31	31
IBT 32099	AFPA + MAN	DAD	6	2.02	601	2.56	32
IBT 32099	AFPA + MAN	DAD	7	2.53	621	2.13	12
IBT 32099	AFPA + MAN	DAD	8	3.09	643	2.32	7.2
IBT 32099	AFPA + MAN	DAD	9	3.49	658	1.99	4.7
IBT 32099	AFPA + MAN	DAD	10	4.01	679	1.84	1.9
IBT 32099	AFPA + MAN	DAD	11	4.48	697	1.78	3.4
IBT 32099	AFPA + MAN	DAD	12	6.06	759	2.26	7.4
IBT 32099	AFPA + MAN	DAD	13	6.46	775	2.37	26
IBT 32099	AFPA + MAN	DAD	14	6.78	787	1.95	4.7
IBT 32099	AFPA + MAN	DAD	15	7.29	807	2.45	54	ustilaginoidin derivative
IBT 32099	AFPA + MAN	DAD	16	8.14	840	1.93	9	aflatoxin B1
IBT 32099	AFPA + MAN	DAD	17	8.48	853	2.17	6.8
IBT 32099	AFPA + MAN	DAD	18	9.26	884	2.25	16.5
IBT 32099	AFPA + MAN	DAD	19	9.74	904	1.61	10.5	ustilaginoidin derivative
IBT 32099	AFPA + MAN	DAD	20	9.89	911	1.68	7.2	ustilaginoidin derivative
IBT 32099	AFPA + MAN	DAD	21	10.17	926	2.21	9.7
IBT 32099	AFPA + MAN	DAD	22	10.46	942	1.93	8.2
IBT 32099	AFPA + MAN	DAD	23	10.66	952	2.45	26	ditryptoalanine
IBT 32099	AFPA + MAN	DAD	24	10.96	968	2.63	35	ditryptophenaline
IBT 32099	AFPA + MAN	DAD	25	11.41	992	2.56	27
IBT 32099	AFPA + MAN	DAD	26	13.2	1100	2.49	33	cyclopiazonic acid
IBT 32099	AFPA + MAN	DAD	27	19.58	1615	2.28	50	linoleic acid
IBT 32099	AFPA + MAN	DAD	29	23.61	1985	2.53	48	aspergillic acid
IBT 32099	CYA + YES	DAD	1	0.74	551	4.39	2800	kojic acid derivative
IBT 32099	CYA + YES	DAD	2	0.94	559	4.42	2900	kojic acid
IBT 32099	CYA + YES	DAD	3	1.19	568	3.32	215
IBT 32099	CYA + YES	DAD	4	1.56	583	2.89	44
IBT 32099	CYA + YES	DAD	5	3.11	643	2.06	9.5
IBT 32099	CYA + YES	DAD	6	4.48	697	1.93	6.4
IBT 32099	CYA + YES	DAD	7	4.99	717	2.91	77
IBT 32099	CYA + YES	DAD	8	5.54	738	1.93	7
IBT 32099	CYA + YES	DAD	9	5.91	753	2.05	8.5
IBT 32099	CYA + YES	DAD	10	6.08	760	2.22	13.5
IBT 32099	CYA + YES	DAD	11	6.47	775	2.31	19
IBT 32099	CYA + YES	DAD	12	6.59	779	2.15	18.5
IBT 32099	CYA + YES	DAD	13	6.79	787	2.21	15
IBT 32099	CYA + YES	DAD	14	7.14	801	2.26	17
IBT 32099	CYA + YES	DAD	15	7.3	807	1.89	14
IBT 32099	CYA + YES	DAD	16	7.54	816	2.71	36
IBT 32099	CYA + YES	DAD	17	7.84	828	1.79	14
IBT 32099	CYA + YES	DAD	18	8.14	840	3.38	270	aflatoxin B1
IBT 32099	CYA + YES	DAD	19	8.28	846	1.18	91
IBT 32099	CYA + YES	DAD	20	8.82	866	2.58	23
IBT 32099	CYA + YES	DAD	21	9.07	876	2.32	29.5
IBT 32099	CYA + YES	DAD	22	9.19	881	2.61	33
IBT 32099	CYA + YES	DAD	23	9.71	902	2.52	17
IBT 32099	CYA + YES	DAD	24	9.91	912	2.33	18.5
IBT 32099	CYA + YES	DAD	25	10.07	921	2.35	14.7
IBT 32099	CYA + YES	DAD	26	10.47	942	2.38	14.5
IBT 32099	CYA + YES	DAD	27	10.66	952	2.91	82	ditryptoalanine
IBT 32099	CYA + YES	DAD	28	10.95	967	3.04	128	ditryptophenaline
IBT 32099	CYA + YES	DAD	29	11.19	980	3.15	520
IBT 32099	CYA + YES	DAD	30	11.4	991	3.09	92
IBT 32099	CYA + YES	DAD	31	12.26	1042	2.25	8.5	cyclopiazonic acid derivative
IBT 32099	CYA + YES	DAD	32	12.67	1068	1.74	3.7
IBT 32099	CYA + YES	DAD	33	12.92	1083	1.99	6.4
IBT 32099	CYA + YES	DAD	34	13.18	1099	2.87	68	cyclopiazonic acid
IBT 32099	CYA + YES	DAD	35	14.12	1163	1.98	5.8
IBT 32099	CYA + YES	DAD	36	14.39	1181	1.58	2.3
IBT 32099	CYA + YES	DAD	37	14.62	1197	2.26	11.5
IBT 32099	CYA + YES	DAD	38	15.07	1231	1.9	4.8
IBT 32099	CYA + YES	DAD	39	19.59	1616	2.96	240	linoleic acid
IBT 32099	MEAox + WATM	DAD	1	0.72	550	3.68	640	kojic acid derivative
IBT 32099	MEAox + WATM	DAD	2	0.93	558	3.92	1200	kojic acid
IBT 32099	MEAox + WATM	DAD	3	1.16	567	3.27	260
IBT 32099	MEAox + WATM	DAD	4	1.44	578	2.28	42
IBT 32099	MEAox + WATM	DAD	5	1.58	584	2.57	39
IBT 32099	MEAox + WATM	DAD	6	1.81	593	2.24	22.5
IBT 32099	MEAox + WATM	DAD	7	2.05	602	2.45	16.5
IBT 32099	MEAox + WATM	DAD	8	2.53	621	2.11	10
IBT 32099	MEAox + WATM	DAD	9	2.93	636	1.82	9.5
IBT 32099	MEAox + WATM	DAD	10	3.1	643	2.08	9.5
IBT 32099	MEAox + WATM	DAD	11	3.49	658	2.04	9.6
IBT 32099	MEAox + WATM	DAD	12	3.98	678	2.19	11.5
IBT 32099	MEAox + WATM	DAD	13	4.48	697	2.1	12
IBT 32099	MEAox + WATM	DAD	14	5	717	2.39	18
IBT 32099	MEAox + WATM	DAD	15	5.46	735	2.15	13
IBT 32099	MEAox + WATM	DAD	16	6.06	759	2.27	12.5
IBT 32099	MEAox + WATM	DAD	17	6.46	774	2.28	17
IBT 32099	MEAox + WATM	DAD	18	6.8	788	2.17	17.5
IBT 32099	MEAox + WATM	DAD	19	7.14	801	2.3	17.5
IBT 32099	MEAox + WATM	DAD	20	7.54	817	2.41	20
IBT 32099	MEAox + WATM	DAD	21	8.13	840	2.92	108	aflatoxin B1
IBT 32099	MEAox + WATM	DAD	22	8.46	853	2.36	15.5
IBT 32099	MEAox + WATM	DAD	23	8.81	866	2.07	6
IBT 32099	MEAox + WATM	DAD	24	9.08	877	1.95	9.7
IBT 32099	MEAox + WATM	DAD	25	9.22	882	2.51	19
IBT 32099	MEAox + WATM	DAD	26	9.62	898	1.9	4.5
IBT 32099	MEAox + WATM	DAD	27	9.92	913	2.19	8.7
IBT 32099	MEAox + WATM	DAD	28	10.09	922	2.14	7.8
IBT 32099	MEAox + WATM	DAD	29	10.38	937	1.9	5.6
IBT 32099	MEAox + WATM	DAD	30	10.66	952	2.49	19.5	ditryptoalanine
IBT 32099	MEAox + WATM	DAD	31	10.96	968	2.89	86	ditryptophenaline
IBT 32099	MEAox + WATM	DAD	32	11.2	980	3.2	400
IBT 32099	MEAox + WATM	DAD	33	11.76	1012	2.17	7
IBT 32099	MEAox + WATM	DAD	34	12.33	1047	2.09	3.2
IBT 32099	MEAox + WATM	DAD	35	12.69	1069	1.71	2
IBT 32099	MEAox + WATM	DAD	36	12.93	1084	1.85	4.2
IBT 32099	MEAox + WATM	DAD	37	13.18	1099	2.81	58	cyclopiazonic acid
IBT 32099	MEAox + WATM	DAD	38	13.86	1145	2.05	4
IBT 32099	MEAox + WATM	DAD	39	14.61	1196	2.4	9.3
IBT 32099	MEAox + WATM	DAD	40	15.05	1230	1.94	4
IBT 32099	MEAox + WATM	DAD	41	15.53	1267	2.09	5.8
IBT 32099	MEAox + WATM	DAD	42	18.17	1485	1.76	11	paspaline
IBT 32099	MEAox + WATM	DAD	43	19.58	1615	2.51	84	linoleic acid
IBT 32099	MEAox + WATM	DAD	44	19.93	1647	1.85	7.4
IBT 32099	SABO	DAD	1	0.72	550	3.77	880	kojic acid derivative
IBT 32099	SABO	DAD	2	0.93	558	4.03	1650	kojic acid
IBT 32099	SABO	DAD	3	1.45	579	2.63	31
IBT 32099	SABO	DAD	4	2.26	610	2.19	1.95
IBT 32099	SABO	DAD	5	7.53	816	2.06	3.5
IBT 32099	SABO	DAD	6	8.13	840	3.06	147	aflatoxin B1
IBT 32099	SABO	DAD	7	8.65	860	1.53	1.4
IBT 32099	SABO	DAD	8	8.82	867	1.79	2.4
IBT 32099	SABO	DAD	9	9.08	877	1.82	4.7
IBT 32099	SABO	DAD	10	9.21	882	2.09	6.6
IBT 32099	SABO	DAD	11	9.93	913	2.24	5.6
IBT 32099	SABO	DAD	12	10.38	937	1.85	3.4
IBT 32099	SABO	DAD	13	10.66	952	1.97	7.4	ditryptoalanine
IBT 32099	SABO	DAD	14	10.97	968	2.11	12.3	ditryptophenaline
IBT 32099	SABO	DAD	15	11.2	980	3	325
IBT 32099	SABO	DAD	16	13.2	1100	2.5	26	cyclopiazonic acid
IBT 32099	SABO	DAD	17	14.14	1164	1.82	4.1
IBT 32099	SABO	DAD	18	19.6	1616	2.38	64	linoleic acid
IBT 32099	AFPA + MAN	DAD	30	23.77	2000	2.31	31.5	aspergillic acid derivative
IBT 32103	AFPA + MAN	DAD	1	0.72	550	4.24	2250	kojic acid derivative
IBT 32103	AFPA + MAN	DAD	2	0.93	558	4.3	2600	kojic acid
IBT 32103	AFPA + MAN	DAD	3	1.17	568	3.79	620
IBT 32103	AFPA + MAN	DAD	4	1.8	592	2.51	48
IBT 32103	AFPA + MAN	DAD	5	2.01	601	2.79	50
IBT 32103	AFPA + MAN	DAD	6	2.51	620	2.06	22
IBT 32103	AFPA + MAN	DAD	7	2.67	626	2.17	21
IBT 32103	AFPA + MAN	DAD	8	2.93	637	2.5	22
IBT 32103	AFPA + MAN	DAD	9	3.48	658	2.37	23
IBT 32103	AFPA + MAN	DAD	10	3.84	672	2.2	14
IBT 32103	AFPA + MAN	DAD	11	4.48	697	2.3	6.9
IBT 32103	AFPA + MAN	DAD	12	4.68	705	2.15	4.4
IBT 32103	AFPA + MAN	DAD	13	5.04	719	2.33	2.75
IBT 32103	AFPA + MAN	DAD	14	5.55	739	1.83	2.75
IBT 32103	AFPA + MAN	DAD	15	5.73	746	1.96	5
IBT 32103	AFPA + MAN	DAD	16	5.96	755	2.42	9
IBT 32103	AFPA + MAN	DAD	17	6.45	774	2.58	36
IBT 32103	AFPA + MAN	DAD	18	6.77	787	2.37	8.2
IBT 32103	AFPA + MAN	DAD	19	7.47	814	1.89	4.6
IBT 32103	AFPA + MAN	DAD	20	7.65	821	2.11	4.8
IBT 32103	AFPA + MAN	DAD	21	8.2	842	1.87	2
IBT 32103	AFPA + MAN	DAD	22	8.57	857	1.95	2
IBT 32103	AFPA + MAN	DAD	23	9.28	885	2.1	18
IBT 32103	AFPA + MAN	DAD	24	10.17	926	2.29	8.5
IBT 32103	AFPA + MAN	DAD	25	11	970	2.48	33
IBT 32103	AFPA + MAN	DAD	26	13.2	1100	2.2	16.5	cyclopiazonic acid
IBT 32103	AFPA + MAN	DAD	27	19.59	1615	2.34	58	linoleic acid
IBT 32103	AFPA + MAN	DAD	28	23.11	1939	1.92	10	aspergillic acid derivative
IBT 32103	AFPA + MAN	DAD	29	23.28	1955	2.04	14	aspergillic acid derivative
IBT 32103	AFPA + MAN	DAD	30	23.61	1986	2.76	75	aspergillic acid
IBT 32103	CYA + YES	DAD	1	0.74	551	4.47	2950	kojic acid derivative
IBT 32103	CYA + YES	DAD	2	0.94	559	4.44	2900	kojic acid
IBT 32103	CYA + YES	DAD	3	1.18	568	3.81	520
IBT 32103	CYA + YES	DAD	4	2.01	600	2.61	24
IBT 32103	CYA + YES	DAD	5	2.66	626	1.89	10.7
IBT 32103	CYA + YES	DAD	6	2.93	636	1.92	14
IBT 32103	CYA + YES	DAD	7	3.09	643	1.95	12
IBT 32103	CYA + YES	DAD	8	3.49	658	1.75	1.6
IBT 32103	CYA + YES	DAD	9	3.87	673	1.82	1.8
IBT 32103	CYA + YES	DAD	10	4.46	696	1.78	3.7
IBT 32103	CYA + YES	DAD	11	6.46	774	1.9	15.5
IBT 32103	CYA + YES	DAD	12	6.55	778	1.95	14.5
IBT 32103	CYA + YES	DAD	13	8.37	849	2.3	22	ustilaginoidin C
IBT 32103	CYA + YES	DAD	14	9.27	884	1.89	15.5
IBT 32103	CYA + YES	DAD	15	10.5	944	1.9	13.5
IBT 32103	CYA + YES	DAD	16	10.66	952	2.53	41	ditryptoalanine
IBT 32103	CYA + YES	DAD	17	10.99	970	3.14	260
IBT 32103	CYA + YES	DAD	18	11.43	993	1.98	9
IBT 32103	CYA + YES	DAD	19	12.3	1045	2.11	15.5	cyclopiazonic acid derivative
IBT 32103	CYA + YES	DAD	20	12.93	1083	1.58	8
IBT 32103	CYA + YES	DAD	21	13.18	1099	3.16	187	cyclopiazonic acid
IBT 32103	CYA + YES	DAD	22	13.33	1109	1.24	80	cyclopiazonic acid derivative
IBT 32103	CYA + YES	DAD	23	19.58	1615	2.92	220	linoleic acid
IBT 32103	CYA + YES	DAD	24	22.62	1894	1.74	15
IBT 32103	MEAox + WATM	DAD	1	0.72	550	3.94	1370	kojic acid derivative
IBT 32103	MEAox + WATM	DAD	2	0.93	558	4.21	2200	kojic acid
IBT 32103	MEAox + WATM	DAD	3	1.59	584	2.66	33
IBT 32103	MEAox + WATM	DAD	4	2.03	601	2.43	21
IBT 32103	MEAox + WATM	DAD	5	2.66	626	2.02	9
IBT 32103	MEAox + WATM	DAD	6	2.93	637	1.99	3.8
IBT 32103	MEAox + WATM	DAD	7	3.48	658	2.02	2.7
IBT 32103	MEAox + WATM	DAD	8	4.48	697	2.08	4.1
IBT 32103	MEAox + WATM	DAD	9	5.75	746	2.06	12.5
IBT 32103	MEAox + WATM	DAD	10	5.93	754	2	5.4
IBT 32103	MEAox + WATM	DAD	11	6.47	775	1.89	12.5
IBT 32103	MEAox + WATM	DAD	12	6.56	778	1.84	10.5
IBT 32103	MEAox + WATM	DAD	13	9.28	885	1.76	16
IBT 32103	MEAox + WATM	DAD	14	11	970	2.16	19
IBT 32103	MEAox + WATM	DAD	15	13.19	1099	2.78	85	cyclopiazonic acid
IBT 32103	MEAox + WATM	DAD	16	19.58	1615	2.59	100	linoleic acid
IBT 32103	SABO	DAD	1	0.72	550	4.25	2350	kojic acid derivative
IBT 32103	SABO	DAD	2	0.92	558	4.3	2630	kojic acid
IBT 32103	SABO	DAD	3	1.19	568	3.45	260
IBT 32103	SABO	DAD	4	1.75	590	2.18	24
IBT 32103	SABO	DAD	5	2.02	601	2.07	16
IBT 32103	SABO	DAD	6	2.26	610	2.28	11.5
IBT 32103	SABO	DAD	7	2.94	637	1.84	3.2
IBT 32103	SABO	DAD	8	4.48	697	1.86	6.2
IBT 32103	SABO	DAD	9	5.74	746	2.04	6.1
IBT 32103	SABO	DAD	10	9.27	884	1.8	12.5
IBT 32103	SABO	DAD	11	10.66	952	2.04	12.5	ditryptoalanine
IBT 32103	SABO	DAD	12	10.98	969	2.39	22.5
IBT 32103	SABO	DAD	13	13.19	1100	2.62	57	cyclopiazonic acid
IBT 32103	SABO	DAD	14	19.59	1615	2.38	62	linoleic acid
IBT 32103	AFPA + MAN	DAD	31	23.77	2000	2.59	54	aspergillic acid derivative
IBT 34246	AFPA + MAN	DAD	32	23.29	1955	2.65	70	aspergillic acid derivative
IBT 34246	AFPA + MAN	DAD	1	0.71	550	3.95	1330	kojic acid derivative
IBT 34246	AFPA + MAN	DAD	2	0.93	558	4.15	2150	kojic acid
IBT 34246	AFPA + MAN	DAD	3	1.19	569	3.96	1050
IBT 34246	AFPA + MAN	DAD	4	1.81	593	2.43	40
IBT 34246	AFPA + MAN	DAD	5	2.02	601	2.69	37
IBT 34246	AFPA + MAN	DAD	6	2.51	620	1.92	8.4
IBT 34246	AFPA + MAN	DAD	7	2.67	626	2.09	8
IBT 34246	AFPA + MAN	DAD	8	2.94	637	2.02	9
IBT 34246	AFPA + MAN	DAD	9	3.05	641	2.19	10
IBT 34246	AFPA + MAN	DAD	10	3.49	658	2.3	11
IBT 34246	AFPA + MAN	DAD	11	3.85	672	1.86	2.7
IBT 34246	AFPA + MAN	DAD	12	4.03	680	1.97	1.15
IBT 34246	AFPA + MAN	DAD	13	4.49	697	2.05	6.8
IBT 34246	AFPA + MAN	DAD	14	4.69	705	2.03	4.8
IBT 34246	AFPA + MAN	DAD	15	5.03	719	2.23	3.5
IBT 34246	AFPA + MAN	DAD	16	5.55	739	1.73	3
IBT 34246	AFPA + MAN	DAD	17	5.87	751	2.36	4.8
IBT 34246	AFPA + MAN	DAD	18	6.46	774	2.5	34
IBT 34246	AFPA + MAN	DAD	19	6.78	787	2.27	10
IBT 34246	AFPA + MAN	DAD	20	7.29	807	1.6	4.2	ustilaginoidin derivative
IBT 34246	AFPA + MAN	DAD	21	7.46	813	1.84	9.5
IBT 34246	AFPA + MAN	DAD	22	7.65	821	2.05	8
IBT 34246	AFPA + MAN	DAD	23	8.54	856	2.25	9.5
IBT 34246	AFPA + MAN	DAD	24	9.02	874	1.76	11.5
IBT 34246	AFPA + MAN	DAD	25	9.27	884	2.34	15
IBT 34246	AFPA + MAN	DAD	26	10.17	926	2.55	17.5
IBT 34246	AFPA + MAN	DAD	27	10.65	951	2.19	10.6	ditryptoalanine
IBT 34246	AFPA + MAN	DAD	28	10.98	969	2.63	36.5
IBT 34246	AFPA + MAN	DAD	29	13.23	1103	2.06	5.8
IBT 34246	AFPA + MAN	DAD	30	19.59	1616	2.39	66	linoleic acid
IBT 34246	AFPA + MAN	DAD	31	23.11	1939	2.77	58	aspergillic acid derivative
IBT 34246	CYA + YES	DAD	1	0.72	550	4.31	2500	kojic acid derivative
IBT 34246	CYA + YES	DAD	2	0.92	558	4.38	2800	kojic acid
IBT 34246	CYA + YES	DAD	3	1.16	567	3.66	440
IBT 34246	CYA + YES	DAD	4	2	600	2.52	16.5
IBT 34246	CYA + YES	DAD	5	2.94	637	1.76	5.6
IBT 34246	CYA + YES	DAD	6	3.08	642	1.81	4.2
IBT 34246	CYA + YES	DAD	7	4.46	696	1.73	6
IBT 34246	CYA + YES	DAD	8	5.74	746	1.85	3.4
IBT 34246	CYA + YES	DAD	9	6.46	774	2.34	25
IBT 34246	CYA + YES	DAD	10	6.78	787	1.66	5
IBT 34246	CYA + YES	DAD	11	7.02	796	1.66	7.2
IBT 34246	CYA + YES	DAD	12	7.12	800	1.7	6	aspirochlorin derivative
IBT 34246	CYA + YES	DAD	13	8.34	848	1.91	13	ustilaginoidin C
IBT 34246	CYA + YES	DAD	14	9.27	884	1.98	15.5
IBT 34246	CYA + YES	DAD	15	10.5	943	1.89	14.5
IBT 34246	CYA + YES	DAD	16	10.66	952	2.45	35	ditryptoalanine
IBT 34246	CYA + YES	DAD	17	10.99	970	3.1	200
IBT 34246	CYA + YES	DAD	18	11.43	993	1.89	8.4
IBT 34246	CYA + YES	DAD	19	11.83	1016	1.67	7.2
IBT 34246	CYA + YES	DAD	20	13.2	1101	2.6	31
IBT 34246	CYA + YES	DAD	21	18.18	1486	1.82	12.5	paspaline
IBT 34246	CYA + YES	DAD	22	19.59	1616	2.79	145	linoleic acid
IBT 34246	CYA + YES	DAD	23	22.64	1896	1.77	17.5
IBT 34246	MEAox + WATM	DAD	1	0.71	550	3.86	1150	kojic acid derivative
IBT 34246	MEAox + WATM	DAD	2	0.92	558	4.12	2070	kojic acid
IBT 34246	MEAox + WATM	DAD	3	1.14	566	3.43	275
IBT 34246	MEAox + WATM	DAD	4	1.59	584	2.62	30
IBT 34246	MEAox + WATM	DAD	5	2.04	602	2.49	14
IBT 34246	MEAox + WATM	DAD	6	2.94	637	1.98	4.2
IBT 34246	MEAox + WATM	DAD	7	4.47	697	2.04	7.8
IBT 34246	MEAox + WATM	DAD	8	6.46	774	2.31	21.5
IBT 34246	MEAox + WATM	DAD	9	7.02	796	1.77	10
IBT 34246	MEAox + WATM	DAD	10	7.14	801	1.82	9
IBT 34246	MEAox + WATM	DAD	11	9.28	885	1.88	18.5
IBT 34246	MEAox + WATM	DAD	12	10.5	943	1.63	7
IBT 34246	MEAox + WATM	DAD	13	10.66	952	2.1	15.5	ditryptoalanine
IBT 34246	MEAox + WATM	DAD	14	11	970	2.59	49
IBT 34246	MEAox + WATM	DAD	15	19.59	1616	2.26	44	linoleic acid
IBT 34246	SABO	DAD	1	0.71	550	4.14	1970	kojic acid derivative
IBT 34246	SABO	DAD	2	0.93	558	4.26	2600	kojic acid
IBT 34246	SABO	DAD	3	1.19	569	3.54	390
IBT 34246	SABO	DAD	4	1.75	590	2.15	11
IBT 34246	SABO	DAD	5	2.26	610	2.19	2
IBT 34246	SABO	DAD	6	6.46	774	1.64	5.2
IBT 34246	SABO	DAD	7	9.25	883	1.95	18.5
IBT 34246	SABO	DAD	8	10.66	952	1.82	16	ditryptoalanine
IBT 34246	SABO	DAD	9	10.97	968	2.38	32
IBT 34246	SABO	DAD	10	19.58	1615	2.26	46	linoleic acid
IBT 34246	AFPA + MAN	DAD	33	23.62	1986	3.28	250	aspergillic acid
IBT 34246	AFPA + MAN	DAD	34	23.78	2001	3.04	155	aspergillic acid derivative
IBT 37718	AFPA + MAN	DAD	19	23.61	1986	2.73	74	aspergillic acid
IBT 37718	AFPA + MAN	DAD	1	0.69	549	3.09	233	kojic acid derivative
IBT 37718	AFPA + MAN	DAD	2	0.99	561	3.41	283
IBT 37718	AFPA + MAN	DAD	3	1.17	568	3.19	180
IBT 37718	AFPA + MAN	DAD	4	1.57	583	2.11	24.2
IBT 37718	AFPA + MAN	DAD	5	1.8	592	2.23	24
IBT 37718	AFPA + MAN	DAD	6	2.01	601	2.41	26.5
IBT 37718	AFPA + MAN	DAD	7	2.52	620	2.07	11.5
IBT 37718	AFPA + MAN	DAD	8	3.08	642	1.99	9.5
IBT 37718	AFPA + MAN	DAD	9	6.45	774	2.57	47
IBT 37718	AFPA + MAN	DAD	10	6.77	787	1.82	4.7
IBT 37718	AFPA + MAN	DAD	11	9.28	885	1.88	17
IBT 37718	AFPA + MAN	DAD	12	10.65	952	1.96	8.9	ditryptoalanine
IBT 37718	AFPA + MAN	DAD	13	10.97	969	2.39	25
IBT 37718	AFPA + MAN	DAD	14	12.63	1065	1.75	11	dideacetylparasiticolide
IBT 37718	AFPA + MAN	DAD	15	13.2	1100	1.93	8.5	cyclopiazonic acid
IBT 37718	AFPA + MAN	DAD	16	19.59	1615	2.33	57	linoleic acid
IBT 37718	AFPA + MAN	DAD	17	23.11	1939	1.96	14.6	aspergillic acid derivative
IBT 37718	AFPA + MAN	DAD	18	23.28	1955	2.04	19.3	aspergillic acid derivative
IBT 37718	CYA + YES	DAD	1	0.72	550	4.18	2100	kojic acid derivative
IBT 37718	CYA + YES	DAD	2	0.92	558	4.36	2680	kojic acid
IBT 37718	CYA + YES	DAD	3	2.02	601	2.48	16.5
IBT 37718	CYA + YES	DAD	4	2.94	637	1.58	9.7
IBT 37718	CYA + YES	DAD	5	3.11	644	2.02	11.6
IBT 37718	CYA + YES	DAD	6	6.46	774	1.94	8.6
IBT 37718	CYA + YES	DAD	7	6.79	787	1.57	3.8
IBT 37718	CYA + YES	DAD	8	7.03	797	1.42	4.6
IBT 37718	CYA + YES	DAD	9	7.14	801	1.86	8.3	aspirochlorin derivative
IBT 37718	CYA + YES	DAD	10	8.36	849	2.26	19.5	ustilaginoidin C
IBT 37718	CYA + YES	DAD	11	9.27	884	1.89	15
IBT 37718	CYA + YES	DAD	12	10.66	952	2.39	31.6	ditryptoalanine
IBT 37718	CYA + YES	DAD	13	10.95	967	2.87	78	ditryptophenaline
IBT 37718	CYA + YES	DAD	14	12.31	1046	1.9	10.3	cyclopiazonic acid derivative
IBT 37718	CYA + YES	DAD	15	12.63	1065	2.26	35	dideacetylparasiticolide
IBT 37718	CYA + YES	DAD	16	13.18	1099	3.07	165	cyclopiazonic acid
IBT 37718	CYA + YES	DAD	17	13.34	1110	1.32	64	cyclopiazonic acid derivative
IBT 37718	CYA + YES	DAD	18	19.59	1616	2.65	122	linoleic acid
IBT 37718	CYA + YES	DAD	19	22.63	1895	1.78	17.5
IBT 37718	MEAox + WATM	DAD	1	0.72	550	3.72	830	kojic acid derivative
IBT 37718	MEAox + WATM	DAD	2	0.93	558	4.02	1570	kojic acid
IBT 37718	MEAox + WATM	DAD	3	1.58	584	2.51	25.3
IBT 37718	MEAox + WATM	DAD	4	2.04	602	2.43	15.5
IBT 37718	MEAox + WATM	DAD	5	3.1	643	1.85	7.8
IBT 37718	MEAox + WATM	DAD	6	6.78	787	1.69	3.8
IBT 37718	MEAox + WATM	DAD	7	8.36	849	1.96	12.3	ustilaginoidin C
IBT 37718	MEAox + WATM	DAD	8	8.57	857	1.87	7.9	aspirochlorin
IBT 37718	MEAox + WATM	DAD	9	9.28	885	1.91	16.5
IBT 37718	MEAox + WATM	DAD	10	10.48	942	1.64	8.4
IBT 37718	MEAox + WATM	DAD	11	10.66	952	2.45	37	ditryptoalanine
IBT 37718	MEAox + WATM	DAD	12	10.94	967	2.75	56	ditryptophenaline
IBT 37718	MEAox + WATM	DAD	13	12.64	1066	2.23	31	dideacetylparasiticolide
IBT 37718	MEAox + WATM	DAD	14	13.18	1099	2.58	42.5	cyclopiazonic acid
IBT 37718	MEAox + WATM	DAD	15	19.58	1615	2.38	63	linoleic acid
IBT 37718	SABO	DAD	1	0.71	550	3.43	370	kojic acid derivative
IBT 37718	SABO	DAD	2	0.93	558	3.71	710	kojic acid
IBT 37718	SABO	DAD	3	1.19	568	3.3	280
IBT 37718	SABO	DAD	4	1.44	578	2.41	36
IBT 37718	SABO	DAD	5	1.76	591	2.16	23
IBT 37718	SABO	DAD	6	2.25	610	2.28	7.6
IBT 37718	SABO	DAD	7	4.48	697	1.76	6
IBT 37718	SABO	DAD	8	6.79	787	1.82	7.1
IBT 37718	SABO	DAD	9	7.15	801	1.53	5.3
IBT 37718	SABO	DAD	10	8.39	850	1.67	8
IBT 37718	SABO	DAD	11	8.57	857	1.73	5.9
IBT 37718	SABO	DAD	12	10.48	943	1.66	6.3
IBT 37718	SABO	DAD	13	10.67	952	2.48	39	ditryptoalanine
IBT 37718	SABO	DAD	14	10.95	967	2.82	70	ditryptophenaline
IBT 37718	SABO	DAD	15	12.63	1065	2.35	38	dideacetylparasiticolide
IBT 37718	SABO	DAD	16	13.2	1100	2.24	13	cyclopiazonic acid
IBT 37718	SABO	DAD	17	19.59	1615	2.4	65	linoleic acid
IBT 37718	AFPA + MAN	DAD	20	23.77	2000	2.62	52	aspergillic acid derivative
IBT 28520 (NRRL 3357)	AFPA + MAN	DAD	33	23.292	1956	1.93	13	aspergillic acid derivative
IBT 28520 (NRRL 3357)	AFPA + MAN	DAD	34	23.616	1985	2.7	72	aspergillic acid
IBT 28520 (NRRL 3357)	AFPA + MAN	DAD	1	0.728	551	4.33	2600	kojic acid derivative
IBT 28520 (NRRL 3357)	AFPA + MAN	DAD	2	0.929	558	4.36	2800	kojic acid
IBT 28520 (NRRL 3357)	AFPA + MAN	DAD	3	1.185	568	3.84	720
IBT 28520 (NRRL 3357)	AFPA + MAN	DAD	4	1.809	593	2.45	42
IBT 28520 (NRRL 3357)	AFPA + MAN	DAD	5	2.028	601	2.79	50
IBT 28520 (NRRL 3357)	AFPA + MAN	DAD	6	2.518	620	2.38	21
IBT 28520 (NRRL 3357)	AFPA + MAN	DAD	7	2.939	637	2.07	20
IBT 28520 (NRRL 3357)	AFPA + MAN	DAD	8	3.049	641	2.25	21
IBT 28520 (NRRL 3357)	AFPA + MAN	DAD	9	3.489	658	2.35	8.5
IBT 28520 (NRRL 3357)	AFPA + MAN	DAD	10	3.853	673	1.89	1.1
IBT 28520 (NRRL 3357)	AFPA + MAN	DAD	11	4.052	680	2.13	1.1
IBT 28520 (NRRL 3357)	AFPA + MAN	DAD	12	4.482	697	2.1	4.2
IBT 28520 (NRRL 3357)	AFPA + MAN	DAD	13	4.682	705	2.06	1.6
IBT 28520 (NRRL 3357)	AFPA + MAN	DAD	14	5.067	720	2.29	1.75
IBT 28520 (NRRL 3357)	AFPA + MAN	DAD	15	5.545	739	1.77	2
IBT 28520 (NRRL 3357)	AFPA + MAN	DAD	16	5.739	746	1.97	3.9
IBT 28520 (NRRL 3357)	AFPA + MAN	DAD	17	5.868	751	2.24	2.7
IBT 28520 (NRRL 3357)	AFPA + MAN	DAD	18	6.457	774	2.56	35
IBT 28520 (NRRL 3357)	AFPA + MAN	DAD	19	6.772	787	2.51	25
IBT 28520 (NRRL 3357)	AFPA + MAN	DAD	20	7.466	814	2.21	20
IBT 28520 (NRRL 3357)	AFPA + MAN	DAD	21	7.648	821	2.29	14
IBT 28520 (NRRL 3357)	AFPA + MAN	DAD	22	8.183	842	2.12	4.2
IBT 28520 (NRRL 3357)	AFPA + MAN	DAD	23	8.595	858	2.03	3.8
IBT 28520 (NRRL 3357)	AFPA + MAN	DAD	24	9.02	875	1.79	7.8
IBT 28520 (NRRL 3357)	AFPA + MAN	DAD	25	9.276	885	2.2	17.5
IBT 28520 (NRRL 3357)	AFPA + MAN	DAD	26	10.15	925	2.28	7.2
IBT 28520 (NRRL 3357)	AFPA + MAN	DAD	27	10.796	959	1.85	4.4
IBT 28520 (NRRL 3357)	AFPA + MAN	DAD	28	10.981	969	2.55	30
IBT 28520 (NRRL 3357)	AFPA + MAN	DAD	29	13.188	1099	2.46	32	cyclopiazonic acid
IBT 28520 (NRRL 3357)	AFPA + MAN	DAD	30	18.407	1507	1.68	7.6
IBT 28520 (NRRL 3357)	AFPA + MAN	DAD	31	19.59	1615	2.35	58	linoleic acid
IBT 28520 (NRRL 3357)	AFPA + MAN	DAD	32	23.109	1939	1.87	10.5	aspergillic acid derivative
IBT 28520 (NRRL 3357)	CYA + YES	DAD	1	0.748	551	4.48	2900	kojic acid derivative
IBT 28520 (NRRL 3357)	CYA + YES	DAD	2	0.932	558	4.45	2900	kojic acid
IBT 28520 (NRRL 3357)	CYA + YES	DAD	3	1.168	568	3.79	500
IBT 28520 (NRRL 3357)	CYA + YES	DAD	4	1.84	594	2.46	32
IBT 28520 (NRRL 3357)	CYA + YES	DAD	5	1.99	600	2.48	20
IBT 28520 (NRRL 3357)	CYA + YES	DAD	6	3.986	678	2.31	20.5
IBT 28520 (NRRL 3357)	CYA + YES	DAD	7	5.741	746	2.16	11.5
IBT 28520 (NRRL 3357)	CYA + YES	DAD	8	5.915	753	1.89	5.2
IBT 28520 (NRRL 3357)	CYA + YES	DAD	9	6.459	774	2.42	26
IBT 28520 (NRRL 3357)	CYA + YES	DAD	10	6.573	779	2.24	22.5
IBT 28520 (NRRL 3357)	CYA + YES	DAD	11	6.789	787	2.23	12.5
IBT 28520 (NRRL 3357)	CYA + YES	DAD	12	7.146	801	1.78
IBT 28520 (NRRL 3357)	CYA + YES	DAD	13	7.491	815	2.27	5.4
IBT 28520 (NRRL 3357)	CYA + YES	DAD	14	7.813	827	1.82	0.9
IBT 28520 (NRRL 3357)	CYA + YES	DAD	15	8.139	840	3.22	195	aflatoxin B1
IBT 28520 (NRRL 3357)	CYA + YES	DAD	16	8.289	846	1.13	66
IBT 28520 (NRRL 3357)	CYA + YES	DAD	17	8.907	870	2.04	2.6
IBT 28520 (NRRL 3357)	CYA + YES	DAD	18	9.274	884	2.31	15
IBT 28520 (NRRL 3357)	CYA + YES	DAD	19	9.584	896	2.24	4
IBT 28520 (NRRL 3357)	CYA + YES	DAD	20	9.917	913	1.78	2.8	cyclopiazonic acid derivative
IBT 28520 (NRRL 3357)	CYA + YES	DAD	21	10.18	927	1.97	1
IBT 28520 (NRRL 3357)	CYA + YES	DAD	22	10.473	942	1.76	3
IBT 28520 (NRRL 3357)	CYA + YES	DAD	23	10.66	952	2.39	23	ditryptoalanine
IBT 28520 (NRRL 3357)	CYA + YES	DAD	24	10.977	969	2.76	54	ditryptophenaline
IBT 28520 (NRRL 3357)	CYA + YES	DAD	25	12.296	1045	2.17	11.5	cyclopiazonic acid derivative
IBT 28520 (NRRL 3357)	CYA + YES	DAD	26	12.912	1083	1.61
IBT 28520 (NRRL 3357)	CYA + YES	DAD	27	13.175	1098	3.3	280	cyclopiazonic acid
IBT 28520 (NRRL 3357)	CYA + YES	DAD	28	13.342	1110	1.59	100	cyclopiazonic acid derivative
IBT 28520 (NRRL 3357)	CYA + YES	DAD	29	14.12	1163	1.85	3.7
IBT 28520 (NRRL 3357)	CYA + YES	DAD	30	18.408	1507	2.03	13.5
IBT 28520 (NRRL 3357)	CYA + YES	DAD	31	19.586	1615	2.83	185	linoleic acid
IBT 28520 (NRRL 3357)	MEAox + WATM	DAD	1	0.717	550	4.05	1700	kojic acid derivative
IBT 28520 (NRRL 3357)	MEAox + WATM	DAD	2	0.925	558	4.28	2400	kojic acid
IBT 28520 (NRRL 3357)	MEAox + WATM	DAD	3	1.194	569	2.4	180
IBT 28520 (NRRL 3357)	MEAox + WATM	DAD	4	1.581	584	2.58	29
IBT 28520 (NRRL 3357)	MEAox + WATM	DAD	5	2.048	602	2.48	16
IBT 28520 (NRRL 3357)	MEAox + WATM	DAD	6	5.739	746	2.1	17
IBT 28520 (NRRL 3357)	MEAox + WATM	DAD	7	5.923	754	1.84	6.4
IBT 28520 (NRRL 3357)	MEAox + WATM	DAD	8	6.457	774	2.06	16
IBT 28520 (NRRL 3357)	MEAox + WATM	DAD	9	6.558	778	2.02	13.5
IBT 28520 (NRRL 3357)	MEAox + WATM	DAD	10	6.783	787	1.74	4.3
IBT 28520 (NRRL 3357)	MEAox + WATM	DAD	11	8.135	840	2.62	58	aflatoxin B1
IBT 28520 (NRRL 3357)	MEAox + WATM	DAD	12	9.278	884	1.71	14.5
IBT 28520 (NRRL 3357)	MEAox + WATM	DAD	13	10.656	952	1.64	4.4	ditryptoalanine
IBT 28520 (NRRL 3357)	MEAox + WATM	DAD	14	10.99	970	2.27	22
IBT 28520 (NRRL 3357)	MEAox + WATM	DAD	15	12.303	1045	1.68	7.2	cyclopiazonic acid derivative
IBT 28520 (NRRL 3357)	MEAox + WATM	DAD	16	13.179	1099	2.86	95	cyclopiazonic acid
IBT 28520 (NRRL 3357)	MEAox + WATM	DAD	17	19.589	1616	2.25	46	linoleic acid
IBT 28520 (NRRL 3357)	SABO	DAD	1	0.731	551	4.37	2700	kojic acid derivative
IBT 28520 (NRRL 3357)	SABO	DAD	2	0.929	558	4.37	2800	kojic acid
IBT 28520 (NRRL 3357)	SABO	DAD	3	1.19	568	3.68	430
IBT 28520 (NRRL 3357)	SABO	DAD	4	2.011	601	2.42	23
IBT 28520 (NRRL 3357)	SABO	DAD	5	2.504	620	1.94	12
IBT 28520 (NRRL 3357)	SABO	DAD	6	2.935	637	2.12	7.4
IBT 28520 (NRRL 3357)	SABO	DAD	7	4.48	697	1.87	7
IBT 28520 (NRRL 3357)	SABO	DAD	8	5.738	746	1.92	12
IBT 28520 (NRRL 3357)	SABO	DAD	9	5.943	754	1.77	6.2
IBT 28520 (NRRL 3357)	SABO	DAD	10	6.459	774	1.6	4.6
IBT 28520 (NRRL 3357)	SABO	DAD	11	6.568	778	1.66	3.9
IBT 28520 (NRRL 3357)	SABO	DAD	12	8.136	840	2.29	29	aflatoxin B1
IBT 28520 (NRRL 3357)	SABO	DAD	13	9.278	885	1.97	23
IBT 28520 (NRRL 3357)	SABO	DAD	14	11.001	970	1.98	12.5
IBT 28520 (NRRL 3357)	SABO	DAD	15	13.193	1100	2.26	19.5	cyclopiazonic acid
IBT 28520 (NRRL 3357)	SABO	DAD	16	19.588	1616	2.15	37	linoleic acid
IBT 28520 (NRRL 3357)	AFPA + MAN	DAD	35	23.774	2000	2.5	44	aspergillic acid derivative
IBT 37497 (Build. Mat.)	AFPA + MAN	DAD	1	0.71	582	2.54	90	kojic acid derivative
IBT 37497 (Build. Mat.)	AFPA + MAN	DAD	2	0.92	589	3.1	145	kojic acid derivative
IBT 37497 (Build. Mat.)	AFPA + MAN	DAD	3	1.19	598	2.69	68
IBT 37497 (Build. Mat.)	AFPA + MAN	DAD	4	1.44	606	1.91	15
IBT 37497 (Build. Mat.)	AFPA + MAN	DAD	5	1.63	613	1.89	12
IBT 37497 (Build. Mat.)	AFPA + MAN	DAD	6	1.83	620	1.86	9.5
IBT 37497 (Build. Mat.)	AFPA + MAN	DAD	7	2.04	627	2.13	11.5
IBT 37497 (Build. Mat.)	AFPA + MAN	DAD	8	2.55	644	1.89	7.6
IBT 37497 (Build. Mat.)	AFPA + MAN	DAD	9	6.48	778	2.44	37
IBT 37497 (Build. Mat.)	AFPA + MAN	DAD	10	10.98	959	1.81	5.6	ditryptophenaline
IBT 37497 (Build. Mat.)	AFPA + MAN	DAD	11	19.64	1616	1.94	20.5	linoleic acid
IBT 37497 (Build. Mat.)	CYA + YES	DAD	1	0.74	550	4.45	2900	kojic acid derivative
IBT 37497 (Build. Mat.)	CYA + YES	DAD	2	0.94	558	4.43	2900	kojic acid
IBT 37497 (Build. Mat.)	CYA + YES	DAD	3	1.18	567	3.54	240
IBT 37497 (Build. Mat.)	CYA + YES	DAD	4	1.66	586	1.61	46
IBT 37497 (Build. Mat.)	CYA + YES	DAD	5	1.99	599	2.7	24
IBT 37497 (Build. Mat.)	CYA + YES	DAD	6	2.92	636	1.93	12
IBT 37497 (Build. Mat.)	CYA + YES	DAD	7	3.1	643	2.26	13.5
IBT 37497 (Build. Mat.)	CYA + YES	DAD	8	3.48	658	2.07	10
IBT 37497 (Build. Mat.)	CYA + YES	DAD	9	3.99	678	2.07	7.8
IBT 37497 (Build. Mat.)	CYA + YES	DAD	10	4.5	698	2.13	9.5
IBT 37497 (Build. Mat.)	CYA + YES	DAD	11	4.99	717	2.03	9
IBT 37497 (Build. Mat.)	CYA + YES	DAD	12	5.74	746	1.95	4.6
IBT 37497 (Build. Mat.)	CYA + YES	DAD	13	5.9	752	1.81	2.2
IBT 37497 (Build. Mat.)	CYA + YES	DAD	14	6.24	766	1.88	3
IBT 37497 (Build. Mat.)	CYA + YES	DAD	15	6.44	774	1.83	6.4
IBT 37497 (Build. Mat.)	CYA + YES	DAD	16	6.56	778	2.06	10
IBT 37497 (Build. Mat.)	CYA + YES	DAD	17	6.76	786	2.18	10.5
IBT 37497 (Build. Mat.)	CYA + YES	DAD	18	7.15	801	2.08	2.4
IBT 37497 (Build. Mat.)	CYA + YES	DAD	19	7.46	813	2.11	1.8
IBT 37497 (Build. Mat.)	CYA + YES	DAD	20	8.35	849	2.59	20.5	ustilaginoidin C
IBT 37497 (Build. Mat.)	CYA + YES	DAD	21	9.26	884	2.33	13
IBT 37497 (Build. Mat.)	CYA + YES	DAD	22	9.54	895	2.09	2.7
IBT 37497 (Build. Mat.)	CYA + YES	DAD	23	10.12	924	2.08	5
IBT 37497 (Build. Mat.)	CYA + YES	DAD	24	10.47	943	1.9	8
IBT 37497 (Build. Mat.)	CYA + YES	DAD	25	10.64	952	2.53	43	ditryptoalanine
IBT 37497 (Build. Mat.)	CYA + YES	DAD	26	10.92	967	2.94	66	ditryptophenaline
IBT 37497 (Build. Mat.)	CYA + YES	DAD	27	11.8	1015	2.04	9.5
IBT 37497 (Build. Mat.)	CYA + YES	DAD	28	12.31	1046	2.38	23	cyclopiazonic acid derivative
IBT 37497 (Build. Mat.)	CYA + YES	DAD	29	12.62	1065	2.46	40	dideacetylparasiticolide
IBT 37497 (Build. Mat.)	CYA + YES	DAD	30	13.16	1099	3.35	320	cyclopiazonic acid
IBT 37497 (Build. Mat.)	CYA + YES	DAD	31	13.32	1110	1.55	115	cyclopiazonic acid derivative
IBT 37497 (Build. Mat.)	CYA + YES	DAD	32	18.38	1506	2	11
IBT 37497 (Build. Mat.)	CYA + YES	DAD	33	19.55	1614	3.1	330	linoleic acid
IBT 37497 (Build. Mat.)	CYA + YES	DAD	34	19.72	1630	1.33	90
IBT 37497 (Build. Mat.)	CYA + YES	DAD	35	20.83	1732	1.64	27
IBT 37497 (Build. Mat.)	MEAox + WATM	DAD	1	0.71	582	3.68	700	kojic acid derivative
IBT 37497 (Build. Mat.)	MEAox + WATM	DAD	2	0.93	589	3.9	1350	kojic acid derivative
IBT 37497 (Build. Mat.)	MEAox + WATM	DAD	3	1.45	607	2.05	19.5
IBT 37497 (Build. Mat.)	MEAox + WATM	DAD	4	1.62	612	2.29	19
IBT 37497 (Build. Mat.)	MEAox + WATM	DAD	5	1.83	620	2	8.4
IBT 37497 (Build. Mat.)	MEAox + WATM	DAD	6	2.07	628	2.21	5
IBT 37497 (Build. Mat.)	MEAox + WATM	DAD	7	2.95	658	1.78	3
IBT 37497 (Build. Mat.)	MEAox + WATM	DAD	8	3.11	663	1.98	2.7
IBT 37497 (Build. Mat.)	MEAox + WATM	DAD	9	6.62	782	1.68	5.5
IBT 37497 (Build. Mat.)	MEAox + WATM	DAD	10	8.35	841	1.94	12	ustilaginoidin derivative
IBT 37497 (Build. Mat.)	MEAox + WATM	DAD	11	8.61	850	1.64	5	aspirochlorin
IBT 37497 (Build. Mat.)	MEAox + WATM	DAD	12	9.3	874	1.76	8
IBT 37497 (Build. Mat.)	MEAox + WATM	DAD	13	10.67	939	1.74	5.8
IBT 37497 (Build. Mat.)	MEAox + WATM	DAD	14	10.97	958	2.82	78	ditryptoalanine
IBT 37497 (Build. Mat.)	MEAox + WATM	DAD	15	12.39	1111	1.76	11
IBT 37497 (Build. Mat.)	MEAox + WATM	DAD	16	12.66	1121	2.07	21
IBT 37497 (Build. Mat.)	MEAox + WATM	DAD	17	13.22	1143	2.96	132	cyclopiazonic acid derivative
IBT 37497 (Build. Mat.)	MEAox + WATM	DAD	18	13.35	1148	1.24	66	cyclopiazonic acid derivative
IBT 37497 (Build. Mat.)	MEAox + WATM	DAD	19	19.65	1616	2.39	62	linoleic acid
IBT 37497 (Build. Mat.)	SABO	DAD	1	0.72	549	4.31	2500	kojic acid derivative
IBT 37497 (Build. Mat.)	SABO	DAD	2	0.93	558	4.33	2750	kojic acid
IBT 37497 (Build. Mat.)	SABO	DAD	3	1.19	568	3.57	320
IBT 37497 (Build. Mat.)	SABO	DAD	4	2.27	610	2.54	13.5
IBT 37497 (Build. Mat.)	SABO	DAD	5	4.48	697	1.84	6.6
IBT 37497 (Build. Mat.)	SABO	DAD	6	5.73	746	1.99	10
IBT 37497 (Build. Mat.)	SABO	DAD	7	6.77	787	1.78	6
IBT 37497 (Build. Mat.)	SABO	DAD	8	8.12	839	1.89	13	aflatoxin B1
IBT 37497 (Build. Mat.)	SABO	DAD	9	8.33	848	1.66	7.8
IBT 37497 (Build. Mat.)	SABO	DAD	10	9.27	884	2.18	26
IBT 37497 (Build. Mat.)	SABO	DAD	11	10.45	942	1.85	10.5	ditryptoalanine
IBT 37497 (Build. Mat.)	SABO	DAD	12	10.64	951	2.45	36	ditryptoalanine
IBT 37497 (Build. Mat.)	SABO	DAD	13	10.93	967	2.59	39	ditryptophenaline
IBT 37497 (Build. Mat.)	SABO	DAD	14	12.63	1066	2.14	22	dideacetylparasiticolide
IBT 37497 (Build. Mat.)	SABO	DAD	15	13.17	1099	2.32	24	cyclopiazonic acid
IBT 37497 (Build. Mat.)	SABO	DAD	16	19.57	1616	2.6	95	linoleic acid
IBT 37497 (Build. Mat.)	MEAox + WATM	DAD	20	24.15	2029	2.26	4.6
IBT 37497 (Build. Mat.)	MEAox + WATM	DAD	21	25.35	2138	2.13	17.5	ergosterol
IBT 37498 (Build. Mat.)	AFPA + MAN	DAD	1	0.7	581	3.02	240	kojic acid derivative
IBT 37498 (Build. Mat.)	AFPA + MAN	DAD	2	0.93	589	3.42	320	kojic acid derivative
IBT 37498 (Build. Mat.)	AFPA + MAN	DAD	3	1.18	598	2.96	120
IBT 37498 (Build. Mat.)	AFPA + MAN	DAD	4	1.45	607	2.31	41
IBT 37498 (Build. Mat.)	AFPA + MAN	DAD	5	1.63	613	2.29	30
IBT 37498 (Build. Mat.)	AFPA + MAN	DAD	6	1.83	620	2.27	26
IBT 37498 (Build. Mat.)	AFPA + MAN	DAD	7	2.05	627	2.52	27
IBT 37498 (Build. Mat.)	AFPA + MAN	DAD	8	2.55	644	2.35	19.5
IBT 37498 (Build. Mat.)	AFPA + MAN	DAD	9	3.09	662	2.32	13.5
IBT 37498 (Build. Mat.)	AFPA + MAN	DAD	10	3.5	676	2.14	6.1
IBT 37498 (Build. Mat.)	AFPA + MAN	DAD	11	3.87	689	1.81	2.5
IBT 37498 (Build. Mat.)	AFPA + MAN	DAD	12	4.05	695	1.88	1.7
IBT 37498 (Build. Mat.)	AFPA + MAN	DAD	13	4.49	710	2.24	4
IBT 37498 (Build. Mat.)	AFPA + MAN	DAD	14	5.05	729	2.16	2.3
IBT 37498 (Build. Mat.)	AFPA + MAN	DAD	15	5.98	761	2.04	2.1
IBT 37498 (Build. Mat.)	AFPA + MAN	DAD	16	6.49	778	2.87	86
IBT 37498 (Build. Mat.)	AFPA + MAN	DAD	17	6.86	791	2.21	11.5
IBT 37498 (Build. Mat.)	AFPA + MAN	DAD	18	7.31	806	2.06	20	ustilaginoidin derivative
IBT 37498 (Build. Mat.)	AFPA + MAN	DAD	19	9.94	895	1.8	6.3
IBT 37498 (Build. Mat.)	AFPA + MAN	DAD	20	10.97	958	2.22	15.5	ditryptophenaline
IBT 37498 (Build. Mat.)	AFPA + MAN	DAD	21	13.23	1143	1.91	9.5	cyclopiazonic acid derivative
IBT 37498 (Build. Mat.)	AFPA + MAN	DAD	22	19.65	1616	2.4	64	linoleic acid
IBT 37498 (Build. Mat.)	CYA + YES	DAD	1	0.74	551	4.4	2780	kojic acid derivative
IBT 37498 (Build. Mat.)	CYA + YES	DAD	2	0.94	559	4.4	2800	kojic acid
IBT 37498 (Build. Mat.)	CYA + YES	DAD	3	1.2	569	3.47	215
IBT 37498 (Build. Mat.)	CYA + YES	DAD	4	2	600	2.57	19
IBT 37498 (Build. Mat.)	CYA + YES	DAD	5	2.92	636	1.75	9.5
IBT 37498 (Build. Mat.)	CYA + YES	DAD	6	3.11	644	1.98	9.5
IBT 37498 (Build. Mat.)	CYA + YES	DAD	7	5.74	746	1.8	3.5
IBT 37498 (Build. Mat.)	CYA + YES	DAD	8	6.46	774	1.56	5.3
IBT 37498 (Build. Mat.)	CYA + YES	DAD	9	6.58	779	1.85	8.4
IBT 37498 (Build. Mat.)	CYA + YES	DAD	10	6.79	787	1.9	7.8
IBT 37498 (Build. Mat.)	CYA + YES	DAD	11	8.36	849	2.17	15.5	ustilaginoidin C
IBT 37498 (Build. Mat.)	CYA + YES	DAD	12	9.27	884	2.01	14.5
IBT 37498 (Build. Mat.)	CYA + YES	DAD	13	10.47	942	1.48	5
IBT 37498 (Build. Mat.)	CYA + YES	DAD	14	10.66	952	2.34	25.7	ditryptoalanine
IBT 37498 (Build. Mat.)	CYA + YES	DAD	15	10.95	967	2.74	52	ditryptophenaline
IBT 37498 (Build. Mat.)	CYA + YES	DAD	16	12.34	1047	2.15	20	cyclopiazonic acid derivative
IBT 37498 (Build. Mat.)	CYA + YES	DAD	17	12.63	1065	2.12	28	dideacetylparasiticolide
IBT 37498 (Build. Mat.)	CYA + YES	DAD	18	13.18	1099	3.17	210	cyclopiazonic acid
IBT 37498 (Build. Mat.)	CYA + YES	DAD	19	13.35	1111	1.42	76	cyclopiazonic acid derivative
IBT 37498 (Build. Mat.)	CYA + YES	DAD	20	18.4	1506	1.77	9
IBT 37498 (Build. Mat.)	CYA + YES	DAD	21	19.59	1616	2.97	250	linoleic acid
IBT 37498 (Build. Mat.)	CYA + YES	DAD	22	19.76	1632	1.24	70
IBT 37498 (Build. Mat.)	MEAox + WATM	DAD	1	0.72	582	3.8	1000	kojic acid derivative
IBT 37498 (Build. Mat.)	MEAox + WATM	DAD	2	0.93	589	4.02	1750	kojic acid derivative
IBT 37498 (Build. Mat.)	MEAox + WATM	DAD	3	1.44	606	2.14	25
IBT 37498 (Build. Mat.)	MEAox + WATM	DAD	4	1.63	613	2.36	23
IBT 37498 (Build. Mat.)	MEAox + WATM	DAD	5	1.83	619	2.04	10
IBT 37498 (Build. Mat.)	MEAox + WATM	DAD	6	2.08	628	2.25	6.4
IBT 37498 (Build. Mat.)	MEAox + WATM	DAD	7	2.95	658	1.76	3.7
IBT 37498 (Build. Mat.)	MEAox + WATM	DAD	8	3.12	663	1.89	2.8
IBT 37498 (Build. Mat.)	MEAox + WATM	DAD	9	6.63	783	1.65	6.2
IBT 37498 (Build. Mat.)	MEAox + WATM	DAD	10	8.36	842	2.09	16.5	ustilaginoidin derivative
IBT 37498 (Build. Mat.)	MEAox + WATM	DAD	11	8.6	850	1.78	6.7
IBT 37498 (Build. Mat.)	MEAox + WATM	DAD	12	9.29	873	1.75	11.5
IBT 37498 (Build. Mat.)	MEAox + WATM	DAD	13	10.67	938	1.79	6.3
IBT 37498 (Build. Mat.)	MEAox + WATM	DAD	14	10.96	958	2.91	95	ditryptoalanine
IBT 37498 (Build. Mat.)	MEAox + WATM	DAD	15	12.37	1110	1.89	13
IBT 37498 (Build. Mat.)	MEAox + WATM	DAD	16	12.65	1121	2.16	31
IBT 37498 (Build. Mat.)	MEAox + WATM	DAD	17	13.23	1143	3.17	215	cyclopiazonic acid derivative
IBT 37498 (Build. Mat.)	MEAox + WATM	DAD	18	13.35	1148	1.45	114	cyclopiazonic acid derivative
IBT 37498 (Build. Mat.)	MEAox + WATM	DAD	19	19.65	1617	2.5	82	linoleic acid
IBT 37498 (Build. Mat.)	AFPA + MAN	DAD	23	23.7	1987	1.96	14	aspergillic acid
IBT 37498 (Build. Mat.)	SABO	DAD	1	0.73	550	4.3	2500	kojic acid derivative
IBT 37498 (Build. Mat.)	SABO	DAD	2	0.93	558	4.33	2750	kojic acid
IBT 37498 (Build. Mat.)	SABO	DAD	3	1.18	567	3.46	260
IBT 37498 (Build. Mat.)	SABO	DAD	4	1.63	585	2.54	39
IBT 37498 (Build. Mat.)	SABO	DAD	5	2.27	610	2.52	13
IBT 37498 (Build. Mat.)	SABO	DAD	6	4.49	697	1.81	5.6
IBT 37498 (Build. Mat.)	SABO	DAD	7	5.73	746	1.99	10
IBT 37498 (Build. Mat.)	SABO	DAD	8	6.78	787	1.75	5.4
IBT 37498 (Build. Mat.)	SABO	DAD	9	8.13	840	1.94	14.5	aflatoxin B1
IBT 37498 (Build. Mat.)	SABO	DAD	10	8.34	848	1.59	7.2
IBT 37498 (Build. Mat.)	SABO	DAD	11	9.27	885	2.17	31
IBT 37498 (Build. Mat.)	SABO	DAD	12	10.46	942	1.84	10
IBT 37498 (Build. Mat.)	SABO	DAD	13	10.65	952	2.44	35	ditryptoalanine
IBT 37498 (Build. Mat.)	SABO	DAD	14	10.94	967	2.54	35	ditryptophenaline
IBT 37498 (Build. Mat.)	SABO	DAD	15	12.63	1066	2.1	23	dideacetylparasiticolide
IBT 37498 (Build. Mat.)	SABO	DAD	16	13.18	1100	2.25	20	cyclopiazonic acid
IBT 37498 (Build. Mat.)	SABO	DAD	17	19.57	1615	2.66	120	linoleic acid
IBT 37498 (Build. Mat.)	AFPA + MAN	DAD	24	23.85	2001	1.98	10.5	aspergillic acid derivative
IBT 37498 (Build. Mat.)	MEAox + WATM	DAD	20	24.29	2041	2.37	4.6
IBT 37498 (Build. Mat.)	MEAox + WATM	DAD	21	25.32	2135	2.28	22.5	ergosterol
IBT 37632 (Build. Mat.)	AFPA + MAN	DAD	24	23.71	1988	1.86	10	aspergillic acid
IBT 37632 (Build. Mat.)	AFPA + MAN	DAD	1	0.7	581	2.86	185	kojic acid derivative
IBT 37632 (Build. Mat.)	AFPA + MAN	DAD	2	0.93	589	3.36	280	kojic acid derivative
IBT 37632 (Build. Mat.)	AFPA + MAN	DAD	3	1.18	598	2.99	132
IBT 37632 (Build. Mat.)	AFPA + MAN	DAD	4	1.46	607	2.28	38
IBT 37632 (Build. Mat.)	AFPA + MAN	DAD	5	1.63	613	2.27	28
IBT 37632 (Build. Mat.)	AFPA + MAN	DAD	6	1.83	620	2.25	25
IBT 37632 (Build. Mat.)	AFPA + MAN	DAD	7	2.05	627	2.51	28
IBT 37632 (Build. Mat.)	AFPA + MAN	DAD	8	2.57	645	2.3	18
IBT 37632 (Build. Mat.)	AFPA + MAN	DAD	9	3.09	662	2.31	13.5
IBT 37632 (Build. Mat.)	AFPA + MAN	DAD	10	3.5	676	2.14	6.8
IBT 37632 (Build. Mat.)	AFPA + MAN	DAD	11	3.87	689	1.78	2.8
IBT 37632 (Build. Mat.)	AFPA + MAN	DAD	12	4.06	695	1.9	2.15
IBT 37632 (Build. Mat.)	AFPA + MAN	DAD	13	4.5	710	2.2	4.3
IBT 37632 (Build. Mat.)	AFPA + MAN	DAD	14	5.06	729	2.1	2.4
IBT 37632 (Build. Mat.)	AFPA + MAN	DAD	15	5.99	761	2	2.3
IBT 37632 (Build. Mat.)	AFPA + MAN	DAD	16	6.5	778	2.87	89
IBT 37632 (Build. Mat.)	AFPA + MAN	DAD	17	6.87	791	2.21	13.5
IBT 37632 (Build. Mat.)	AFPA + MAN	DAD	18	7.31	806	1.6	10	ustilaginoidin derivative
IBT 37632 (Build. Mat.)	AFPA + MAN	DAD	19	7.49	812	1.73	4.6
IBT 37632 (Build. Mat.)	AFPA + MAN	DAD	20	9.94	895	1.84	6.8
IBT 37632 (Build. Mat.)	AFPA + MAN	DAD	21	10.97	958	2.09	12.5	ditryptophenaline
IBT 37632 (Build. Mat.)	AFPA + MAN	DAD	22	13.23	1143	1.85	8.5	cyclopiazonic acid derivative
IBT 37632 (Build. Mat.)	AFPA + MAN	DAD	23	19.65	1616	2.26	45	linoleic acid
IBT 37632 (Build. Mat.)	CYA + YES	DAD	1	0.73	550	4.4	2830	kojic acid derivative
IBT 37632 (Build. Mat.)	CYA + YES	DAD	2	0.93	558	4.39	2870	kojic acid
IBT 37632 (Build. Mat.)	CYA + YES	DAD	3	1.2	568	3.47	205	kojic acid derivative
IBT 37632 (Build. Mat.)	CYA + YES	DAD	4	1.67	587	1.52	37.5
IBT 37632 (Build. Mat.)	CYA + YES	DAD	5	1.99	599	2.08	19
IBT 37632 (Build. Mat.)	CYA + YES	DAD	6	2.15	605	2.48	15.5
IBT 37632 (Build. Mat.)	CYA + YES	DAD	7	2.92	636	1.84	10
IBT 37632 (Build. Mat.)	CYA + YES	DAD	8	3.09	642	2.14	11
IBT 37632 (Build. Mat.)	CYA + YES	DAD	9	3.48	658	1.95	8.5
IBT 37632 (Build. Mat.)	CYA + YES	DAD	10	4.01	678	2	7.6
IBT 37632 (Build. Mat.)	CYA + YES	DAD	11	4.49	697	1.99	8.5
IBT 37632 (Build. Mat.)	CYA + YES	DAD	12	4.99	717	1.84	7.5
IBT 37632 (Build. Mat.)	CYA + YES	DAD	13	5.73	746	2	3.4
IBT 37632 (Build. Mat.)	CYA + YES	DAD	14	6.45	774	1.72	6
IBT 37632 (Build. Mat.)	CYA + YES	DAD	15	6.56	778	1.97	9.3
IBT 37632 (Build. Mat.)	CYA + YES	DAD	16	6.77	787	2.09	10.2
IBT 37632 (Build. Mat.)	CYA + YES	DAD	17	7.15	801	1.87	2.35
IBT 37632 (Build. Mat.)	CYA + YES	DAD	18	8.35	848	2.45	16.5	ustilaginoidin C
IBT 37632 (Build. Mat.)	CYA + YES	DAD	19	9.27	884	2.14	14
IBT 37632 (Build. Mat.)	CYA + YES	DAD	20	10.12	924	1.77	4.3
IBT 37632 (Build. Mat.)	CYA + YES	DAD	21	10.48	943	1.56	5.1
IBT 37632 (Build. Mat.)	CYA + YES	DAD	22	10.65	952	2.3	29	ditryptoalanine
IBT 37632 (Build. Mat.)	CYA + YES	DAD	23	10.95	968	2.81	54	ditryptophenaline
IBT 37632 (Build. Mat.)	CYA + YES	DAD	24	12.33	1048	2.18	21	cyclopiazonic acid derivative
IBT 37632 (Build. Mat.)	CYA + YES	DAD	25	12.63	1066	2.19	29	dideacetylparasiticolide
IBT 37632 (Build. Mat.)	CYA + YES	DAD	26	13.17	1099	3.2	230	cyclopiazonic acid
IBT 37632 (Build. Mat.)	CYA + YES	DAD	27	13.33	1110	1.49	84	cyclopiazonic acid derivative
IBT 37632 (Build. Mat.)	CYA + YES	DAD	28	18.39	1507	2.03	13.5
IBT 37632 (Build. Mat.)	CYA + YES	DAD	29	19.57	1616	3.13	355	linoleic acid
IBT 37632 (Build. Mat.)	CYA + YES	DAD	30	19.75	1632	1.39	100
IBT 37632 (Build. Mat.)	CYA + YES	DAD	31	20.84	1732	1.78	38
IBT 37632 (Build. Mat.)	MEAox + WATM	DAD	1	0.72	582	3.8	880	kojic acid derivative
IBT 37632 (Build. Mat.)	MEAox + WATM	DAD	2	0.92	589	3.92	1500	kojic acid derivative
IBT 37632 (Build. Mat.)	MEAox + WATM	DAD	3	1.12	596	3.1	116
IBT 37632 (Build. Mat.)	MEAox + WATM	DAD	4	1.62	612	2.47	21.5
IBT 37632 (Build. Mat.)	MEAox + WATM	DAD	5	2.07	628	2.19	5.7
IBT 37632 (Build. Mat.)	MEAox + WATM	DAD	6	2.95	658	1.67	3.7
IBT 37632 (Build. Mat.)	MEAox + WATM	DAD	7	3.12	664	1.86	3.1
IBT 37632 (Build. Mat.)	MEAox + WATM	DAD	8	6.62	782	1.65	5.2
IBT 37632 (Build. Mat.)	MEAox + WATM	DAD	9	8.36	842	2	12.5	ustilaginoidin derivative
IBT 37632 (Build. Mat.)	MEAox + WATM	DAD	10	8.6	850	1.76	5.7
IBT 37632 (Build. Mat.)	MEAox + WATM	DAD	11	10.68	940	1.77	5.6
IBT 37632 (Build. Mat.)	MEAox + WATM	DAD	12	10.98	959	2.83	77	ditryptoalanine
IBT 37632 (Build. Mat.)	MEAox + WATM	DAD	13	12.38	1110	1.76	9
IBT 37632 (Build. Mat.)	MEAox + WATM	DAD	14	12.66	1121	2.11	27
IBT 37632 (Build. Mat.)	MEAox + WATM	DAD	15	13.23	1143	2.97	135	cyclopiazonic acid derivative
IBT 37632 (Build. Mat.)	MEAox + WATM	DAD	16	13.35	1148	1.21	68	cyclopiazonic acid derivative
IBT 37632 (Build. Mat.)	MEAox + WATM	DAD	17	19.66	1617	2.31	50	linoleic acid
IBT 37632 (Build. Mat.)	SABO	DAD	1	0.72	550	4.25	2320	kojic acid derivative
IBT 37632 (Build. Mat.)	SABO	DAD	2	0.92	557	4.31	2620	kojic acid
IBT 37632 (Build. Mat.)	SABO	DAD	3	1.17	567	3.35	200
IBT 37632 (Build. Mat.)	SABO	DAD	4	1.63	585	2.53	24.5
IBT 37632 (Build. Mat.)	SABO	DAD	5	2.25	610	2.42	2.5
IBT 37632 (Build. Mat.)	SABO	DAD	6	4.48	697	1.76	5.5
IBT 37632 (Build. Mat.)	SABO	DAD	7	5.73	746	1.97	10
IBT 37632 (Build. Mat.)	SABO	DAD	8	6.77	787	1.75	5.2
IBT 37632 (Build. Mat.)	SABO	DAD	9	8.12	839	2.06	14.5	aflatoxin B1
IBT 37632 (Build. Mat.)	SABO	DAD	10	9.27	884	2.12	25
IBT 37632 (Build. Mat.)	SABO	DAD	11	10.45	942	1.68	6.4
IBT 37632 (Build. Mat.)	SABO	DAD	12	10.64	952	2.25	23	ditryptoalanine
IBT 37632 (Build. Mat.)	SABO	DAD	13	10.93	967	2.48	29	ditryptophenaline
IBT 37632 (Build. Mat.)	SABO	DAD	14	12.61	1065	1.98	17	dideacetylparasiticolide
IBT 37632 (Build. Mat.)	SABO	DAD	15	13.17	1099	2.34	24	cyclopiazonic acid
IBT 37632 (Build. Mat.)	SABO	DAD	16	19.56	1615	2.54	91	linoleic acid
IBT 37632 (Build. Mat.)	AFPA + MAN	DAD	25	23.87	2003	2.04	7.7	aspergillic acid derivative
IBT 37632 (Build. Mat.)	MEAox + WATM	DAD	18	24.16	2029	2.35	4.6
IBT 37632 (Build. Mat.)	MEAox + WATM	DAD	19	25.35	2138	1.97	10.8	ergosterol
IBT 37716	AFPA + MAN	DAD	17	23.6	1984	2.38	35	aspergillic acid
IBT 37716	AFPA + MAN	DAD	18	23.76	1999	2.37	25.8	aspergillic acid derivative
IBT 37716	AFPA + MAN	DAD	1	0.71	550	3.08	230	kojic acid derivative
IBT 37716	AFPA + MAN	DAD	2	0.99	561	3.41	283	kojic acid derivative
IBT 37716	AFPA + MAN	DAD	3	1.19	568	3.23	210
IBT 37716	AFPA + MAN	DAD	4	1.59	584	2.03	22
IBT 37716	AFPA + MAN	DAD	5	1.81	593	2.28	27
IBT 37716	AFPA + MAN	DAD	6	2.04	602	2.42	30
IBT 37716	AFPA + MAN	DAD	7	2.53	621	2.07	11.5
IBT 37716	AFPA + MAN	DAD	8	3.11	643	1.98	8.5
IBT 37716	AFPA + MAN	DAD	9	6.47	775	2.44	34.9
IBT 37716	AFPA + MAN	DAD	10	6.79	787	1.83	5.2
IBT 37716	AFPA + MAN	DAD	11	9.28	885	1.86	17
IBT 37716	AFPA + MAN	DAD	12	10.65	952	1.89	7.7	ditryptoalanine
IBT 37716	AFPA + MAN	DAD	13	10.97	969	2.33	21.5
IBT 37716	AFPA + MAN	DAD	14	12.64	1066	1.72	10	dideacetylparasiticolide
IBT 37716	AFPA + MAN	DAD	15	13.2	1100	1.93	9.4	cyclopiazonic acid
IBT 37716	AFPA + MAN	DAD	16	19.59	1615	2.36	59	linoleic acid
IBT 37716	CYA + YES	DAD	1	0.73	550	4.28	2500	kojic acid derivative
IBT 37716	CYA + YES	DAD	2	0.93	558	4.39	2780	kojic acid
IBT 37716	CYA + YES	DAD	3	1.22	570	1.8	146
IBT 37716	CYA + YES	DAD	4	2.02	601	2.48	12
IBT 37716	CYA + YES	DAD	5	2.94	637	1.7	5.8
IBT 37716	CYA + YES	DAD	6	3.11	644	2.13	8.2
IBT 37716	CYA + YES	DAD	7	6.79	787	1.76	7.1
IBT 37716	CYA + YES	DAD	8	7.03	797	1.6	9
IBT 37716	CYA + YES	DAD	9	7.15	801	2.04	12	aspirochlorin derivative
IBT 37716	CYA + YES	DAD	10	8.37	849	2.29	20	ustilaginoidin C
IBT 37716	CYA + YES	DAD	11	9.27	884	1.85	14
IBT 37716	CYA + YES	DAD	12	10.49	943	1.55	5
IBT 37716	CYA + YES	DAD	13	10.66	952	2.5	40	ditryptoalanine
IBT 37716	CYA + YES	DAD	14	10.95	967	2.94	88	ditryptophenaline
IBT 37716	CYA + YES	DAD	15	12.31	1046	2.01	12.6	cyclopiazonic acid derivative
IBT 37716	CYA + YES	DAD	16	12.63	1065	2.33	44	dideacetylparasiticolide
IBT 37716	CYA + YES	DAD	17	12.91	1083	1.56	7.2
IBT 37716	CYA + YES	DAD	18	13.18	1099	3.18	205	cyclopiazonic acid
IBT 37716	CYA + YES	DAD	19	13.34	1110	1.44	80	cyclopiazonic acid derivative
IBT 37716	CYA + YES	DAD	20	19.59	1616	2.82	175	linoleic acid
IBT 37716	MEAox + WATM	DAD	1	0.71	550	3.5	445	kojic acid derivative
IBT 37716	MEAox + WATM	DAD	2	0.93	558	3.79	870	kojic acid
IBT 37716	MEAox + WATM	DAD	3	1.59	584	2.51	24
IBT 37716	MEAox + WATM	DAD	4	2.06	602	2.37	12.3
IBT 37716	MEAox + WATM	DAD	5	3.1	643	1.88	7.8
IBT 37716	MEAox + WATM	DAD	6	6.78	787	1.85	7.1
IBT 37716	MEAox + WATM	DAD	7	7.14	801	1.9	7
IBT 37716	MEAox + WATM	DAD	8	8.37	849	2	14.5	ustilaginoidin C
IBT 37716	MEAox + WATM	DAD	9	8.57	857	1.96	9.5	aspirochlorin
IBT 37716	MEAox + WATM	DAD	10	9.27	884	1.97	18.5
IBT 37716	MEAox + WATM	DAD	11	10.47	942	1.77	11.3
IBT 37716	MEAox + WATM	DAD	12	10.66	952	2.52	43.4	ditryptoalanine
IBT 37716	MEAox + WATM	DAD	13	10.95	968	2.83	70	ditryptophenaline
IBT 37716	MEAox + WATM	DAD	14	12.63	1065	2.31	39	dideacetylparasiticolide
IBT 37716	MEAox + WATM	DAD	15	13.19	1100	2.54	37	cyclopiazonic acid
IBT 37716	MEAox + WATM	DAD	16	19.59	1616	2.23	44	linoleic acid
IBT 37716	SABO	DAD	1	0.71	550	3.27	260	kojic acid derivative
IBT 37716	SABO	DAD	2	0.93	558	3.58	470	kojic acid
IBT 37716	SABO	DAD	3	1.19	568	3.12	180
IBT 37716	SABO	DAD	4	1.44	578	2.32	29
IBT 37716	SABO	DAD	5	1.76	591	2.06	18.5
IBT 37716	SABO	DAD	6	2.25	610	2.2	5.9
IBT 37716	SABO	DAD	7	6.79	787	1.8	7.3
IBT 37716	SABO	DAD	8	7.15	801	1.53	5.8
IBT 37716	SABO	DAD	9	8.15	840	1.76	11	aflatoxin B1
IBT 37716	SABO	DAD	10	8.37	849	1.69	9.7
IBT 37716	SABO	DAD	11	8.57	857	1.73	5.6
IBT 37716	SABO	DAD	12	10.65	952	2.42	30.5	ditryptoalanine
IBT 37716	SABO	DAD	13	10.95	967	2.9	87	ditryptophenaline
IBT 37716	SABO	DAD	14	12.63	1065	2.31	37	dideacetylparasiticolide
IBT 37716	SABO	DAD	15	13.19	1099	2.24	11.8	cyclopiazonic acid
IBT 37716	SABO	DAD	16	19.59	1615	2.46	75	linoleic acid
IBT 37717	AFPA + MAN	DAD	16	23.6	1984	1.6	6.1	aspergillic acid
IBT 37717	AFPA + MAN	DAD	1	0.7	549	2.99	195	kojic acid derivative
IBT 37717	AFPA + MAN	DAD	2	0.99	561	3.35	267
IBT 37717	AFPA + MAN	DAD	3	1.16	567	3.14	158
IBT 37717	AFPA + MAN	DAD	4	1.44	578	2.12	30
IBT 37717	AFPA + MAN	DAD	5	1.59	584	2.11	24
IBT 37717	AFPA + MAN	DAD	6	1.8	592	2.25	25
IBT 37717	AFPA + MAN	DAD	7	2.03	601	2.41	25
IBT 37717	AFPA + MAN	DAD	8	2.5	619	2.19	12
IBT 37717	AFPA + MAN	DAD	9	3.07	642	2.11	10
IBT 37717	AFPA + MAN	DAD	10	3.47	657	1.94	10.6
IBT 37717	AFPA + MAN	DAD	11	6.46	774	2.68	58
IBT 37717	AFPA + MAN	DAD	12	6.78	787	1.93	4.9
IBT 37717	AFPA + MAN	DAD	13	10.64	951	1.68	4.9	ditryptoalanine
IBT 37717	AFPA + MAN	DAD	14	10.96	968	2.12	11.5
IBT 37717	AFPA + MAN	DAD	15	19.58	1614	1.95	21.5	linoleic acid
IBT 37717	CYA + YES	DAD	1	0.72	550	4.34	2515	kojic acid derivative
IBT 37717	CYA + YES	DAD	2	0.94	559	4.38	2730	kojic acid
IBT 37717	CYA + YES	DAD	3	1.2	569	3.38	183	kojic acid derivative
IBT 37717	CYA + YES	DAD	4	2.02	601	2.53	17.5
IBT 37717	CYA + YES	DAD	5	2.92	636	1.78	10.6
IBT 37717	CYA + YES	DAD	6	3.1	643	2.11	11.5
IBT 37717	CYA + YES	DAD	7	3.5	659	1.79	8.8
IBT 37717	CYA + YES	DAD	8	4.47	697	1.73	2.3
IBT 37717	CYA + YES	DAD	9	7.02	796	1.56	6.1
IBT 37717	CYA + YES	DAD	10	7.14	801	1.99	10.3	aspirochlorin derivative
IBT 37717	CYA + YES	DAD	11	8.36	849	2.18	15.5	ustilaginoidin C
IBT 37717	CYA + YES	DAD	12	9.26	884	1.73	12
IBT 37717	CYA + YES	DAD	13	10.64	951	2.32	28	ditryptoalanine
IBT 37717	CYA + YES	DAD	14	10.95	967	2.7	52	ditryptophenaline
IBT 37717	CYA + YES	DAD	15	12.31	1046	1.75	4.8	cyclopiazonic acid derivative
IBT 37717	CYA + YES	DAD	16	12.63	1065	2.09	23	dideacetylparasiticolide
IBT 37717	CYA + YES	DAD	17	13.18	1099	2.98	135	cyclopiazonic acid
IBT 37717	CYA + YES	DAD	18	13.34	1110	1.21	55	cyclopiazonic acid derivative
IBT 37717	CYA + YES	DAD	19	19.58	1614	2.74	146	linoleic acid
IBT 37717	MEAox + WATM	DAD	1	0.71	550	3.55	500	kojic acid derivative
IBT 37717	MEAox + WATM	DAD	2	0.93	558	3.84	990	kojic acid
IBT 37717	MEAox + WATM	DAD	3	1.59	584	2.5	24
IBT 37717	MEAox + WATM	DAD	4	2.06	602	2.37	12.3
IBT 37717	MEAox + WATM	DAD	5	3.1	643	1.87	8
IBT 37717	MEAox + WATM	DAD	6	6.79	787	1.69	4.5
IBT 37717	MEAox + WATM	DAD	7	7.15	801	1.9	7.2
IBT 37717	MEAox + WATM	DAD	8	8.37	849	2.08	16.6	ustilaginoidin C
IBT 37717	MEAox + WATM	DAD	9	8.57	857	2.08	12.6	aspirochlorin
IBT 37717	MEAox + WATM	DAD	10	9.27	884	2.01	19
IBT 37717	MEAox + WATM	DAD	11	10.47	942	1.66	9.2
IBT 37717	MEAox + WATM	DAD	12	10.65	951	2.54	45	ditryptoalanine
IBT 37717	MEAox + WATM	DAD	13	10.94	967	3	107	ditryptophenaline
IBT 37717	MEAox + WATM	DAD	14	12.63	1065	2.43	49	dideacetylparasiticolide
IBT 37717	MEAox + WATM	DAD	15	13.18	1099	2.7	62	cyclopiazonic acid
IBT 37717	MEAox + WATM	DAD	16	19.58	1615	2.31	52	linoleic acid
IBT 37717	SABO	DAD	1	0.71	550	3.39	325	kojic acid derivative
IBT 37717	SABO	DAD	2	0.93	558	3.64	575	kojic acid
IBT 37717	SABO	DAD	3	1.18	568	3.19	215
IBT 37717	SABO	DAD	4	1.43	578	2.31	28
IBT 37717	SABO	DAD	5	1.75	591	2.15	25
IBT 37717	SABO	DAD	6	2.25	610	2.24	7
IBT 37717	SABO	DAD	7	6.78	787	1.71	5.6
IBT 37717	SABO	DAD	8	8.14	840	1.67	9.5	aflatoxin B1
IBT 37717	SABO	DAD	9	8.37	849	1.7	10
IBT 37717	SABO	DAD	10	8.57	857	1.81	6.6
IBT 37717	SABO	DAD	11	9.26	884	1.6	11.5
IBT 37717	SABO	DAD	12	10.65	951	2.43	34	ditryptoalanine
IBT 37717	SABO	DAD	13	10.94	967	2.92	90	ditryptophenaline
IBT 37717	SABO	DAD	14	12.63	1066	2.21	32	dideacetylparasiticolide
IBT 37717	SABO	DAD	15	13.19	1100	2.09	11.5	cyclopiazonic acid
IBT 37717	SABO	DAD	16	19.58	1615	2.43	69	linoleic acid
IBT 37719	AFPA + MAN	DAD	36	23.6	1984	2.98	125	aspergillic acid
IBT 37719	AFPA + MAN	DAD	37	23.76	1999	2.81	88	aspergillic acid derivative
IBT 37719	AFPA + MAN	DAD	1	0.69	549	3.29	345	kojic acid derivative
IBT 37719	AFPA + MAN	DAD	2	0.99	561	3.48	327
IBT 37719	AFPA + MAN	DAD	3	1.16	567	3.44	367
IBT 37719	AFPA + MAN	DAD	4	1.44	578	2.4	54
IBT 37719	AFPA + MAN	DAD	5	1.59	584	2.4	43
IBT 37719	AFPA + MAN	DAD	6	1.8	592	2.42	38.5
IBT 37719	AFPA + MAN	DAD	7	2.01	601	2.4	36.5
IBT 37719	AFPA + MAN	DAD	8	2.23	609	2.2	24
IBT 37719	AFPA + MAN	DAD	9	2.44	617	2.48	20
IBT 37719	AFPA + MAN	DAD	10	3.07	642	2.38	18
IBT 37719	AFPA + MAN	DAD	11	3.47	657	2.26	19.7
IBT 37719	AFPA + MAN	DAD	12	3.84	672	1.84	2.4
IBT 37719	AFPA + MAN	DAD	13	4.03	679	1.74	2
IBT 37719	AFPA + MAN	DAD	14	4.23	687	1.73	1.4
IBT 37719	AFPA + MAN	DAD	15	4.47	697	2	5
IBT 37719	AFPA + MAN	DAD	16	4.67	704	1.96	2.6
IBT 37719	AFPA + MAN	DAD	17	5.04	719	1.89	1.9
IBT 37719	AFPA + MAN	DAD	18	5.27	728	1.84	1.7
IBT 37719	AFPA + MAN	DAD	19	5.53	738	1.69	2.05
IBT 37719	AFPA + MAN	DAD	20	5.93	754	2.11	2.7
IBT 37719	AFPA + MAN	DAD	21	6.44	774	2.99	113
IBT 37719	AFPA + MAN	DAD	22	6.76	786	2.21	8
IBT 37719	AFPA + MAN	DAD	23	7.45	813	1.98	5.7
IBT 37719	AFPA + MAN	DAD	24	8.2	842	1.66	5.9
IBT 37719	AFPA + MAN	DAD	25	9.27	884	2.21	26
IBT 37719	AFPA + MAN	DAD	26	10.16	926	2.06	8.2
IBT 37719	AFPA + MAN	DAD	27	10.45	941	1.58	5.3
IBT 37719	AFPA + MAN	DAD	28	10.64	951	1.75	8.7	ditryptoalanine
IBT 37719	AFPA + MAN	DAD	29	10.97	969	2.53	35
IBT 37719	AFPA + MAN	DAD	30	12.63	1065	1.64	8.8	dideacetylparasiticolide
IBT 37719	AFPA + MAN	DAD	31	13.2	1100	1.66	8.7	cyclopiazonic acid
IBT 37719	AFPA + MAN	DAD	32	13.33	1109	1.77	5.4	cyclopiazonic acid derivative
IBT 37719	AFPA + MAN	DAD	33	19.59	1615	2.33	56	linoleic acid
IBT 37719	AFPA + MAN	DAD	34	23.09	1938	2.33	20.2	aspergillic acid derivative
IBT 37719	AFPA + MAN	DAD	35	23.27	1954	2.34	30	aspergillic acid derivative
IBT 37719	CYA + YES	DAD	1	0.73	550	4.36	2700	kojic acid derivative
IBT 37719	CYA + YES	DAD	2	0.93	558	4.38	2800	kojic acid
IBT 37719	CYA + YES	DAD	3	1.21	569	3.38	190	kojic acid derivative
IBT 37719	CYA + YES	DAD	4	2.01	600	2.49	16
IBT 37719	CYA + YES	DAD	5	2.93	636	1.73	10.3
IBT 37719	CYA + YES	DAD	6	3.1	643	2.15	12.3
IBT 37719	CYA + YES	DAD	7	6.78	787	1.56	4.1
IBT 37719	CYA + YES	DAD	8	7.02	796	1.6	9
IBT 37719	CYA + YES	DAD	9	7.14	801	2.07	12.2	aspirochlorin derivative
IBT 37719	CYA + YES	DAD	10	8.36	848	2.25	17	ustilaginoidin C
IBT 37719	CYA + YES	DAD	11	9.26	884	1.92	15
IBT 37719	CYA + YES	DAD	12	10.65	952	2.35	30	ditryptoalanine
IBT 37719	CYA + YES	DAD	13	10.94	967	2.74	56	ditryptophenaline
IBT 37719	CYA + YES	DAD	14	12.3	1045	1.95	9.5	cyclopiazonic acid derivative
IBT 37719	CYA + YES	DAD	15	12.64	1066	2.19	29	dideacetylparasiticolide
IBT 37719	CYA + YES	DAD	16	13.18	1099	3.16	207	cyclopiazonic acid
IBT 37719	CYA + YES	DAD	17	13.33	1109	1.41	86	cyclopiazonic acid derivative
IBT 37719	CYA + YES	DAD	18	19.58	1615	2.79	165	linoleic acid
IBT 37719	MEAox + WATM	DAD	1	0.71	550	3.6	580	kojic acid derivative
IBT 37719	MEAox + WATM	DAD	2	0.92	558	3.89	1150	kojic acid
IBT 37719	MEAox + WATM	DAD	3	1.59	584	2.52	25
IBT 37719	MEAox + WATM	DAD	4	2.04	602	2.38	13
IBT 37719	MEAox + WATM	DAD	5	3.1	643	1.89	8.2
IBT 37719	MEAox + WATM	DAD	6	6.78	787	1.78	6
IBT 37719	MEAox + WATM	DAD	7	7.14	801	1.92	7.1
IBT 37719	MEAox + WATM	DAD	8	8.35	848	2.05	15.5	ustilaginoidin C
IBT 37719	MEAox + WATM	DAD	9	8.56	857	1.93	9	aspirochlorin
IBT 37719	MEAox + WATM	DAD	10	9.27	884	1.92	18
IBT 37719	MEAox + WATM	DAD	11	10.47	942	1.59	7.7
IBT 37719	MEAox + WATM	DAD	12	10.64	951	2.5	42	ditryptoalanine
IBT 37719	MEAox + WATM	DAD	13	10.94	967	2.96	95	ditryptophenaline
IBT 37719	MEAox + WATM	DAD	14	12.63	1065	2.36	49	dideacetylparasiticolide
IBT 37719	MEAox + WATM	DAD	15	13.18	1099	2.74	68	cyclopiazonic acid
IBT 37719	MEAox + WATM	DAD	16	19.58	1614	2.3	52	linoleic acid
IBT 37719	SABO	DAD	1	0.71	550	3.57	500	kojic acid derivative
IBT 37719	SABO	DAD	2	0.93	558	3.85	1000	kojic acid
IBT 37719	SABO	DAD	3	1.19	568	3.27	255
IBT 37719	SABO	DAD	4	1.43	578	2.42	34
IBT 37719	SABO	DAD	5	1.76	591	2.09	18.5
IBT 37719	SABO	DAD	6	2.25	610	2.29	7.6
IBT 37719	SABO	DAD	7	3.11	643	1.89	5
IBT 37719	SABO	DAD	8	4.47	697	1.8	4.15
IBT 37719	SABO	DAD	9	6.77	787	1.88	7.2
IBT 37719	SABO	DAD	10	7.01	796	1.5	5.9
IBT 37719	SABO	DAD	11	7.13	801	1.83	8.7
IBT 37719	SABO	DAD	12	8.13	840	2.1	19.5	aflatoxin B1
IBT 37719	SABO	DAD	13	8.36	849	1.91	13.7
IBT 37719	SABO	DAD	14	8.56	856	2.01	7.2
IBT 37719	SABO	DAD	15	9.27	884	1.85	14
IBT 37719	SABO	DAD	16	9.51	893	1.88	4.1
IBT 37719	SABO	DAD	17	10.47	942	1.96	12.3
IBT 37719	SABO	DAD	18	10.65	952	2.75	71	ditryptoalanine
IBT 37719	SABO	DAD	19	10.95	967	2.98	100	ditryptophenaline
IBT 37719	SABO	DAD	20	12.63	1065	2.5	54	dideacetylparasiticolide
IBT 37719	SABO	DAD	21	13.19	1100	2.44	22.5	cyclopiazonic acid
IBT 37719	SABO	DAD	22	19.59	1615	2.49	81	linoleic acid
IBT 37720	AFPA + MAN	DAD	19	23.61	1985	2.25	24.7	aspergillic acid
IBT 37720	AFPA + MAN	DAD	1	0.7	549	3.12	255	kojic acid derivative
IBT 37720	AFPA + MAN	DAD	2	0.98	560	3.45	335
IBT 37720	AFPA + MAN	DAD	3	1.18	568	3.19	205
IBT 37720	AFPA + MAN	DAD	4	1.43	578	2.51	39
IBT 37720	AFPA + MAN	DAD	5	1.81	593	2.34	31
IBT 37720	AFPA + MAN	DAD	6	2.02	601	2.56	35
IBT 37720	AFPA + MAN	DAD	7	2.51	620	2.21	15
IBT 37720	AFPA + MAN	DAD	8	3.06	642	2.21	13.2
IBT 37720	AFPA + MAN	DAD	9	3.47	658	2.07	14
IBT 37720	AFPA + MAN	DAD	10	4.47	697	1.76	11
IBT 37720	AFPA + MAN	DAD	11	6.45	774	2.29	21
IBT 37720	AFPA + MAN	DAD	12	6.78	787	1.9	5.4
IBT 37720	AFPA + MAN	DAD	13	9.26	884	1.83	13.5
IBT 37720	AFPA + MAN	DAD	14	10.65	951	1.84	6.8	ditryptoalanine
IBT 37720	AFPA + MAN	DAD	15	10.97	968	2.35	21
IBT 37720	AFPA + MAN	DAD	16	12.63	1065	1.76	10.6	dideacetylparasiticolide
IBT 37720	AFPA + MAN	DAD	17	13.18	1099	1.95	9.6	cyclopiazonic acid
IBT 37720	AFPA + MAN	DAD	18	19.58	1615	2.32	55	linoleic acid
IBT 37720	AFPA + MAN	DAD	20	23.77	2000	2.08	17	aspergillic acid derivative
IBT 37720	CYA + YES	DAD	1	0.72	550	4.3	2440	kojic acid derivative
IBT 37720	CYA + YES	DAD	2	0.94	559	4.36	2730	kojic acid
IBT 37720	CYA + YES	DAD	3	1.2	569	3.28	149	kojic acid derivative
IBT 37720	CYA + YES	DAD	4	2.02	601	2.43	14
IBT 37720	CYA + YES	DAD	5	2.92	636	1.64	9.5
IBT 37720	CYA + YES	DAD	6	3.1	643	2.03	11.3
IBT 37720	CYA + YES	DAD	7	6.46	774	1.48	3.86
IBT 37720	CYA + YES	DAD	8	6.56	778	1.67	4.7
IBT 37720	CYA + YES	DAD	9	8.35	848	2.26	15	ustilaginoidin C
IBT 37720	CYA + YES	DAD	10	9.26	884	1.94	8.7
IBT 37720	CYA + YES	DAD	11	10.64	951	2.35	30	ditryptoalanine
IBT 37720	CYA + YES	DAD	12	10.94	967	2.71	54	ditryptophenaline
IBT 37720	CYA + YES	DAD	13	12.3	1045	1.72	4.5	cyclopiazonic acid derivative
IBT 37720	CYA + YES	DAD	14	12.63	1065	2.14	26	dideacetylparasiticolide
IBT 37720	CYA + YES	DAD	15	13.18	1099	2.97	126	cyclopiazonic acid
IBT 37720	CYA + YES	DAD	16	19.59	1615	2.67	123	linoleic acid
IBT 37720	CYA + YES	DAD	17	22.62	1894	1.82	19
IBT 37720	MEAox + WATM	DAD	1	0.72	550	3.56	520	kojic acid derivative
IBT 37720	MEAox + WATM	DAD	2	0.93	558	3.86	1040	kojic acid
IBT 37720	MEAox + WATM	DAD	3	1.42	578	2.03	26
IBT 37720	MEAox + WATM	DAD	4	1.58	584	2.53	26
IBT 37720	MEAox + WATM	DAD	5	2.05	602	2.41	13.5
IBT 37720	MEAox + WATM	DAD	6	3.1	643	1.9	8.5
IBT 37720	MEAox + WATM	DAD	7	6.57	779	1.59	4.4
IBT 37720	MEAox + WATM	DAD	8	8.36	849	2.01	14.2	ustilaginoidin C
IBT 37720	MEAox + WATM	DAD	9	8.56	856	1.9	8.5	aspirochlorin
IBT 37720	MEAox + WATM	DAD	10	9.26	884	1.89	15.5
IBT 37720	MEAox + WATM	DAD	11	10.48	942	1.48	6.2
IBT 37720	MEAox + WATM	DAD	12	10.65	952	2.4	32.4	ditryptoalanine
IBT 37720	MEAox + WATM	DAD	13	10.93	966	2.96	97	ditryptophenaline
IBT 37720	MEAox + WATM	DAD	14	12.62	1065	2.34	42	dideacetylparasiticolide
IBT 37720	MEAox + WATM	DAD	15	13.17	1098	2.63	54	cyclopiazonic acid
IBT 37720	MEAox + WATM	DAD	16	19.58	1615	2.32	54	linoleic acid
IBT 37720	SABO	DAD	1	0.7	549	3.35	340	kojic acid derivative
IBT 37720	SABO	DAD	2	0.94	559	3.59	450	kojic acid
IBT 37720	SABO	DAD	3	1.19	569	3.02	140
IBT 37720	SABO	DAD	4	1.43	578	2.32	28
IBT 37720	SABO	DAD	5	1.75	590	2.08	19.5
IBT 37720	SABO	DAD	6	2.23	609	2.24	7.5
IBT 37720	SABO	DAD	7	4.47	697	1.74	5
IBT 37720	SABO	DAD	8	6.78	787	1.71	5
IBT 37720	SABO	DAD	9	8.12	839	1.83	11.4	aflatoxin B1
IBT 37720	SABO	DAD	10	8.56	857	1.66	4.7
IBT 37720	SABO	DAD	11	9.26	884	1.63	12
IBT 37720	SABO	DAD	12	10.47	942	1.5	4.2
IBT 37720	SABO	DAD	13	10.64	951	2.36	28.5	ditryptoalanine
IBT 37720	SABO	DAD	14	10.94	967	2.78	53	ditryptophenaline
IBT 37720	SABO	DAD	15	12.63	1065	2.2	30.5	dideacetylparasiticolide
IBT 37720	SABO	DAD	16	13.19	1100	2.13	12.7	cyclopiazonic acid
IBT 37720	SABO	DAD	17	19.58	1614	2.48	79	linoleic acid
IBT 37721	AFPA + MAN	DAD	27	23.6	1984	3.07	152	aspergillic acid
IBT 37721	AFPA + MAN	DAD	28	23.76	1999	2.89	107	aspergillic acid derivative
IBT 37721	AFPA + MAN	DAD	1	0.7	549	3.14	260	kojic acid derivative
IBT 37721	AFPA + MAN	DAD	2	0.98	560	3.43	320
IBT 37721	AFPA + MAN	DAD	3	1.18	568	3.27	230
IBT 37721	AFPA + MAN	DAD	4	1.44	578	2.27	42
IBT 37721	AFPA + MAN	DAD	5	1.58	584	2.28	33.5
IBT 37721	AFPA + MAN	DAD	6	1.8	592	2.36	33
IBT 37721	AFPA + MAN	DAD	7	2.02	601	2.55	33.5
IBT 37721	AFPA + MAN	DAD	8	2.49	619	2.3	15.5
IBT 37721	AFPA + MAN	DAD	9	3.06	642	2.27	14.5
IBT 37721	AFPA + MAN	DAD	10	3.48	658	2.11	15
IBT 37721	AFPA + MAN	DAD	11	3.85	672	1.68	9
IBT 37721	AFPA + MAN	DAD	12	4.48	697	1.84	12
IBT 37721	AFPA + MAN	DAD	13	5.94	754	2.06	2.3
IBT 37721	AFPA + MAN	DAD	14	6.45	774	2.8	77
IBT 37721	AFPA + MAN	DAD	15	6.77	787	2.22	10.3
IBT 37721	AFPA + MAN	DAD	16	9.26	884	2.1	21.5
IBT 37721	AFPA + MAN	DAD	17	10.17	926	2.07	7.7
IBT 37721	AFPA + MAN	DAD	18	10.45	941	1.74	7.1
IBT 37721	AFPA + MAN	DAD	19	10.64	951	2.08	13.5	ditryptoalanine
IBT 37721	AFPA + MAN	DAD	20	10.97	968	2.58	37.5
IBT 37721	AFPA + MAN	DAD	21	12.62	1065	1.88	16.5	dideacetylparasiticolide
IBT 37721	AFPA + MAN	DAD	22	13.2	1100	2.05	10.3	cyclopiazonic acid
IBT 37721	AFPA + MAN	DAD	23	18.4	1506	1.67	8.3
IBT 37721	AFPA + MAN	DAD	24	19.58	1615	2.48	80	linoleic acid
IBT 37721	AFPA + MAN	DAD	25	23.09	1937	2.46	27.5	aspergillic acid derivative
IBT 37721	AFPA + MAN	DAD	26	23.28	1955	2.45	38.3	aspergillic acid derivative
IBT 37721	CYA + YES	DAD	1	0.72	550	4.24	2400	kojic acid derivative
IBT 37721	CYA + YES	DAD	2	0.92	558	4.35	2670	kojic acid
IBT 37721	CYA + YES	DAD	3	1.19	568	3.31	150	kojic acid derivative
IBT 37721	CYA + YES	DAD	4	2	600	2.47	12
IBT 37721	CYA + YES	DAD	5	2.92	636	1.68	5.5
IBT 37721	CYA + YES	DAD	6	3.1	643	2.06	6.8
IBT 37721	CYA + YES	DAD	7	7.02	796	1.57	6.5
IBT 37721	CYA + YES	DAD	8	7.14	801	2.05	11.5	aspirochlorin derivative
IBT 37721	CYA + YES	DAD	9	8.35	848	2.25	16.6	ustilaginoidin C
IBT 37721	CYA + YES	DAD	10	9.26	884	1.86	14
IBT 37721	CYA + YES	DAD	11	10.47	942	1.51	5.5
IBT 37721	CYA + YES	DAD	12	10.64	951	2.44	35.5	ditryptoalanine
IBT 37721	CYA + YES	DAD	13	10.95	967	2.78	63	ditryptophenaline
IBT 37721	CYA + YES	DAD	14	12.31	1046	1.93	8.2	cyclopiazonic acid derivative
IBT 37721	CYA + YES	DAD	15	12.63	1065	2.22	32	dideacetylparasiticolide
IBT 37721	CYA + YES	DAD	16	13.18	1099	3.15	196	cyclopiazonic acid
IBT 37721	CYA + YES	DAD	17	13.34	1110	1.39	77	cyclopiazonic acid derivative
IBT 37721	CYA + YES	DAD	18	19.58	1614	2.78	156	linoleic acid
IBT 37721	MEAox + WATM	DAD	1	0.72	550	3.74	870	kojic acid derivative
IBT 37721	MEAox + WATM	DAD	2	0.93	558	4.03	1640	kojic acid
IBT 37721	MEAox + WATM	DAD	3	1.21	569	1.24	58	kojic acid derivative
IBT 37721	MEAox + WATM	DAD	4	1.6	584	2.59	29.6
IBT 37721	MEAox + WATM	DAD	5	2.05	602	2.45	14.5
IBT 37721	MEAox + WATM	DAD	6	3.1	643	1.95	9.7
IBT 37721	MEAox + WATM	DAD	7	6.77	787	1.89	5.6
IBT 37721	MEAox + WATM	DAD	8	7.13	801	2.06	8.4
IBT 37721	MEAox + WATM	DAD	9	8.36	849	2.17	16.5	ustilaginoidin C
IBT 37721	MEAox + WATM	DAD	10	8.56	856	2.03	10.5	aspirochlorin
IBT 37721	MEAox + WATM	DAD	11	9.26	884	2.15	20.5
IBT 37721	MEAox + WATM	DAD	12	10.13	924	1.72	3.9
IBT 37721	MEAox + WATM	DAD	13	10.48	942	1.65	6.4
IBT 37721	MEAox + WATM	DAD	14	10.65	952	2.55	45	ditryptoalanine
IBT 37721	MEAox + WATM	DAD	15	10.94	967	2.95	95	ditryptophenaline
IBT 37721	MEAox + WATM	DAD	16	12.33	1047	1.68	7.1	cyclopiazonic acid derivative
IBT 37721	MEAox + WATM	DAD	17	12.62	1065	2.33	46	dideacetylparasiticolide
IBT 37721	MEAox + WATM	DAD	18	13.17	1099	2.86	94	cyclopiazonic acid
IBT 37721	MEAox + WATM	DAD	19	19.58	1615	2.37	61	linoleic acid
IBT 37721	SABO	DAD	1	0.56	544	1.13	75
IBT 37721	SABO	DAD	2	0.71	550	3.57	480	kojic acid derivative
IBT 37721	SABO	DAD	3	0.93	558	3.82	960	kojic acid
IBT 37721	SABO	DAD	4	1.19	568	3.22	229
IBT 37721	SABO	DAD	5	1.44	578	2.42	35
IBT 37721	SABO	DAD	6	1.76	591	2.08	18.5
IBT 37721	SABO	DAD	7	2.25	610	2.26	7.4
IBT 37721	SABO	DAD	8	4.47	697	1.74	5.6
IBT 37721	SABO	DAD	9	6.77	787	1.78	6.5
IBT 37721	SABO	DAD	10	7.13	801	1.65	7
IBT 37721	SABO	DAD	11	8.13	840	1.86	13	aflatoxin B1
IBT 37721	SABO	DAD	12	8.36	849	1.75	11
IBT 37721	SABO	DAD	13	8.56	857	1.81	6.7
IBT 37721	SABO	DAD	14	9.27	884	1.67	13
IBT 37721	SABO	DAD	15	10.47	942	1.71	7.6
IBT 37721	SABO	DAD	16	10.64	951	2.62	54	ditryptoalanine
IBT 37721	SABO	DAD	17	10.93	967	2.94	95	ditryptophenaline
IBT 37721	SABO	DAD	18	12.63	1065	2.36	44	dideacetylparasiticolide
IBT 37721	SABO	DAD	19	13.19	1100	2.27	12.5	cyclopiazonic acid
IBT 37721	SABO	DAD	20	19.59	1615	2.37	61	linoleic acid
IBT 70020 (8981)	AFPA + MAN	DAD	30	23.32	1958	1.93	12	aspergillic acid derivative
IBT 70020 (8981)	AFPA + MAN	DAD	31	23.64	1988	2.7	70	aspergillic acid
IBT 70020 (8981)	AFPA + MAN	DAD	1	0.73	551	4.32	2600	kojic acid derivative
IBT 70020 (8981)	AFPA + MAN	DAD	2	0.93	558	4.34	2750	kojic acid
IBT 70020 (8981)	AFPA + MAN	DAD	3	1.17	568	3.78	580
IBT 70020 (8981)	AFPA + MAN	DAD	4	1.8	592	2.53	54
IBT 70020 (8981)	AFPA + MAN	DAD	5	2.02	601	2.76	48
IBT 70020 (8981)	AFPA + MAN	DAD	6	2.52	620	2.42	23
IBT 70020 (8981)	AFPA + MAN	DAD	7	2.93	636	2.1	23
IBT 70020 (8981)	AFPA + MAN	DAD	8	3.04	641	2.29	24
IBT 70020 (8981)	AFPA + MAN	DAD	9	3.48	658	2.35	23
IBT 70020 (8981)	AFPA + MAN	DAD	10	3.85	672	2.21	3.5
IBT 70020 (8981)	AFPA + MAN	DAD	11	4.22	687	1.88	2
IBT 70020 (8981)	AFPA + MAN	DAD	12	4.48	697	2.1	7
IBT 70020 (8981)	AFPA + MAN	DAD	13	4.69	705	2.18	5.5
IBT 70020 (8981)	AFPA + MAN	DAD	14	5.28	728	2.34	4
IBT 70020 (8981)	AFPA + MAN	DAD	15	5.66	743	2.14	3.3
IBT 70020 (8981)	AFPA + MAN	DAD	16	5.86	751	1.84	3.4
IBT 70020 (8981)	AFPA + MAN	DAD	17	6.04	758	2.13	3.5
IBT 70020 (8981)	AFPA + MAN	DAD	18	6.45	774	2.57	37
IBT 70020 (8981)	AFPA + MAN	DAD	19	6.77	787	2.36	11
IBT 70020 (8981)	AFPA + MAN	DAD	20	7.48	814	1.76	2.7
IBT 70020 (8981)	AFPA + MAN	DAD	21	7.64	820	1.95	2.4
IBT 70020 (8981)	AFPA + MAN	DAD	22	8.34	848	1.93	3.5
IBT 70020 (8981)	AFPA + MAN	DAD	23	8.52	855	1.93	3.1
IBT 70020 (8981)	AFPA + MAN	DAD	24	9.01	874	1.65	3.8
IBT 70020 (8981)	AFPA + MAN	DAD	25	9.28	884	2.31	23
IBT 70020 (8981)	AFPA + MAN	DAD	26	10.17	926	2.48	10.5
IBT 70020 (8981)	AFPA + MAN	DAD	27	11	970	2.39	20
IBT 70020 (8981)	AFPA + MAN	DAD	28	19.6	1616	2.4	70	linoleic acid
IBT 70020 (8981)	AFPA + MAN	DAD	29	23.13	1941	1.81	8.5	aspergillic acid derivative
IBT 70020 (8981)	CYA + YES	DAD	1	0.72	550	4.11	1800	kojic acid derivative
IBT 70020 (8981)	CYA + YES	DAD	2	0.93	558	4.34	2500	kojic acid
IBT 70020 (8981)	CYA + YES	DAD	3	1.14	567	2.07	270
IBT 70020 (8981)	CYA + YES	DAD	4	1.56	583	2.72	40
IBT 70020 (8981)	CYA + YES	DAD	5	2.13	605	2.6	19
IBT 70020 (8981)	CYA + YES	DAD	6	2.69	627	2.99	11
IBT 70020 (8981)	CYA + YES	DAD	7	2.93	636	2.18	11
IBT 70020 (8981)	CYA + YES	DAD	8	3.7	667	2.33	13
IBT 70020 (8981)	CYA + YES	DAD	9	4.01	679	2.25	14
IBT 70020 (8981)	CYA + YES	DAD	10	4.42	695	2.24	15
IBT 70020 (8981)	CYA + YES	DAD	11	4.86	712	2.7	30	aflatoxin G2
IBT 70020 (8981)	CYA + YES	DAD	12	5.29	729	2.43	25
IBT 70020 (8981)	CYA + YES	DAD	13	5.61	741	2.18	30
IBT 70020 (8981)	CYA + YES	DAD	14	5.76	747	2.51	33
IBT 70020 (8981)	CYA + YES	DAD	15	6	756	2.05	28
IBT 70020 (8981)	CYA + YES	DAD	16	6.22	765	2.46	40
IBT 70020 (8981)	CYA + YES	DAD	17	6.46	775	2.98	70
IBT 70020 (8981)	CYA + YES	DAD	18	6.84	789	2.77	60
IBT 70020 (8981)	CYA + YES	DAD	19	7.14	801	2.38	21
IBT 70020 (8981)	CYA + YES	DAD	20	7.5	815	3.83	720	aflatoxin G1
IBT 70020 (8981)	CYA + YES	DAD	21	7.64	820	1.85	300
IBT 70020 (8981)	CYA + YES	DAD	22	8.14	840	3.04	80	aflatoxin B1
IBT 70020 (8981)	CYA + YES	DAD	23	8.9	870	2.48	15
IBT 70020 (8981)	CYA + YES	DAD	24	9.25	883	2.39	19
IBT 70020 (8981)	CYA + YES	DAD	25	9.4	889	2.51	17
IBT 70020 (8981)	CYA + YES	DAD	26	10.04	919	2.65	19
IBT 70020 (8981)	CYA + YES	DAD	27	10.49	943	2.21	10
IBT 70020 (8981)	CYA + YES	DAD	28	11	970	2.16	12
IBT 70020 (8981)	CYA + YES	DAD	29	12.69	1069	1.88	5
IBT 70020 (8981)	CYA + YES	DAD	30	13.25	1104	2.98	110
IBT 70020 (8981)	CYA + YES	DAD	31	15.1	1234	2.08	6
IBT 70020 (8981)	CYA + YES	DAD	32	19.6	1616	2.92	250	linoleic acid
IBT 70020 (8981)	MEAox + WATM	DAD	1	0.72	550	3.79	950	kojic acid derivative
IBT 70020 (8981)	MEAox + WATM	DAD	2	0.93	558	4.11	1800	kojic acid
IBT 70020 (8981)	MEAox + WATM	DAD	3	1.58	584	2.7	35
IBT 70020 (8981)	MEAox + WATM	DAD	4	2.08	603	2.62	17
IBT 70020 (8981)	MEAox + WATM	DAD	5	2.93	637	2.08	9.5
IBT 70020 (8981)	MEAox + WATM	DAD	6	3.37	654	1.91	8.5
IBT 70020 (8981)	MEAox + WATM	DAD	7	3.7	667	2.2	9	aflatoxin G2
IBT 70020 (8981)	MEAox + WATM	DAD	8	4.86	712	2.62	20	aflatoxin G2
IBT 70020 (8981)	MEAox + WATM	DAD	9	5.29	729	2.1	16
IBT 70020 (8981)	MEAox + WATM	DAD	10	5.44	734	1.86	16.5
IBT 70020 (8981)	MEAox + WATM	DAD	11	5.58	740	1.84	18.5
IBT 70020 (8981)	MEAox + WATM	DAD	12	5.76	747	2.25	18.5
IBT 70020 (8981)	MEAox + WATM	DAD	13	6.22	765	2.32	25
IBT 70020 (8981)	MEAox + WATM	DAD	14	6.45	774	2.64	37
IBT 70020 (8981)	MEAox + WATM	DAD	15	6.82	789	2.29	30
IBT 70020 (8981)	MEAox + WATM	DAD	16	6.98	795	1.97	24
IBT 70020 (8981)	MEAox + WATM	DAD	17	7.14	801	2.18	11.5
IBT 70020 (8981)	MEAox + WATM	DAD	18	7.5	815	3.33	215	aflatoxin G1
IBT 70020 (8981)	MEAox + WATM	DAD	19	7.64	820	1.27	84	aflatoxin G1
IBT 70020 (8981)	MEAox + WATM	DAD	20	8.14	840	2.62	28	aflatoxin B1
IBT 70020 (8981)	MEAox + WATM	DAD	21	8.57	857	2.31	13	aspirochlorin
IBT 70020 (8981)	MEAox + WATM	DAD	22	8.9	870	1.91	3
IBT 70020 (8981)	MEAox + WATM	DAD	23	9.28	885	2.44	19
IBT 70020 (8981)	MEAox + WATM	DAD	24	10.05	920	2.38	11
IBT 70020 (8981)	MEAox + WATM	DAD	25	10.49	943	1.9	3.3
IBT 70020 (8981)	MEAox + WATM	DAD	26	11	970	2.24	17.5
IBT 70020 (8981)	MEAox + WATM	DAD	27	12.69	1069	1.96	6
IBT 70020 (8981)	MEAox + WATM	DAD	28	13.25	1104	3.05	125
IBT 70020 (8981)	MEAox + WATM	DAD	29	19.58	1615	2.38	68	linoleic acid
IBT 70020 (8981)	SABO	DAD	1	0.69	549	3.14	320	kojic acid derivative
IBT 70020 (8981)	SABO	DAD	2	0.97	560	3.28	200	kojic acid
IBT 70020 (8981)	SABO	DAD	3	1.45	579	2.45	46
IBT 70020 (8981)	SABO	DAD	4	1.77	591	2.31	35
IBT 70020 (8981)	SABO	DAD	5	2.26	610	2.21	11
IBT 70020 (8981)	SABO	DAD	6	2.5	620	1.96	13
IBT 70020 (8981)	SABO	DAD	7	4.26	688	1.81	4.4
IBT 70020 (8981)	SABO	DAD	8	4.46	696	1.83	2.6
IBT 70020 (8981)	SABO	DAD	9	5.3	729	2.32	13.5
IBT 70020 (8981)	SABO	DAD	10	6.45	774	2.24	8.5
IBT 70020 (8981)	SABO	DAD	11	6.83	789	1.99	6.5
IBT 70020 (8981)	SABO	DAD	12	7.14	801	1.64	4.5
IBT 70020 (8981)	SABO	DAD	13	7.51	816	3.01	110	aflatoxin G1
IBT 70020 (8981)	SABO	DAD	14	8.14	840	2.94	110	aflatoxin B1
IBT 70020 (8981)	SABO	DAD	15	8.9	870	1.9	2.4
IBT 70020 (8981)	SABO	DAD	16	9.27	884	2	5.4
IBT 70020 (8981)	SABO	DAD	17	9.54	895	1.88	3.3
IBT 70020 (8981)	SABO	DAD	18	10.05	920	2.57	27
IBT 70020 (8981)	SABO	DAD	19	11.02	971	2.17	12
IBT 70020 (8981)	SABO	DAD	20	12.7	1070	2.1	8
IBT 70020 (8981)	SABO	DAD	21	12.91	1083	1.75	7
IBT 70020 (8981)	SABO	DAD	22	13.27	1105	2.28	15
IBT 70020 (8981)	SABO	DAD	23	13.82	1143	1.97	8
IBT 70020 (8981)	SABO	DAD	24	14.29	1174	2.18	5.6
IBT 70020 (8981)	SABO	DAD	25	15.09	1233	2.26	6.4
IBT 70020 (8981)	SABO	DAD	26	19.58	1615	2.35	56	linoleic acid
IBT 70020 (8981)	AFPA + MAN	DAD	32	23.8	2002	2.61	50	aspergillic acid derivative
IBT 70026 (F7734)	AFPA + MAN	DAD	13	23.6	1984	2.08	19	aspergillic acid
IBT 70026 (F7734)	AFPA + MAN	DAD	14	23.76	1999	1.88	13	aspergillic acid derivative
IBT 70026 (F7734)	AFPA + MAN	DAD	1	0.72	550	3.97	1450	kojic acid derivative
IBT 70026 (F7734)	AFPA + MAN	DAD	2	0.92	558	4.16	2250	kojic acid
IBT 70026 (F7734)	AFPA + MAN	DAD	3	1.16	567	3.66	520
IBT 70026 (F7734)	AFPA + MAN	DAD	4	1.79	592	2.24	23
IBT 70026 (F7734)	AFPA + MAN	DAD	5	2.03	601	2.39	23
IBT 70026 (F7734)	AFPA + MAN	DAD	6	2.52	620	1.94	8
IBT 70026 (F7734)	AFPA + MAN	DAD	7	3.07	642	1.99	8
IBT 70026 (F7734)	AFPA + MAN	DAD	8	6.45	774	1.96	7.8
IBT 70026 (F7734)	AFPA + MAN	DAD	9	10.65	952	1.82	6	ditryptoalanine
IBT 70026 (F7734)	AFPA + MAN	DAD	10	10.97	969	2.18	14
IBT 70026 (F7734)	AFPA + MAN	DAD	11	13.19	1100	2.26	21	cyclopiazonic acid
IBT 70026 (F7734)	AFPA + MAN	DAD	12	19.57	1614	2.12	31	linoleic acid
IBT 70026 (F7734)	CYA + YES	DAD	1	0.73	551	4.37	2750	kojic acid derivative
IBT 70026 (F7734)	CYA + YES	DAD	2	0.93	558	4.38	2800	kojic acid
IBT 70026 (F7734)	CYA + YES	DAD	3	1.17	568	3.71	460
IBT 70026 (F7734)	CYA + YES	DAD	4	2.01	601	2.62	13
IBT 70026 (F7734)	CYA + YES	DAD	5	2.93	637	1.86	6.8
IBT 70026 (F7734)	CYA + YES	DAD	6	3.11	643	2.17	7
IBT 70026 (F7734)	CYA + YES	DAD	7	3.49	658	1.94	5.6
IBT 70026 (F7734)	CYA + YES	DAD	8	3.99	678	2.06	6.2
IBT 70026 (F7734)	CYA + YES	DAD	9	4.48	697	1.99	6
IBT 70026 (F7734)	CYA + YES	DAD	10	4.99	717	2.67	40
IBT 70026 (F7734)	CYA + YES	DAD	11	5.73	746	1.62	5
IBT 70026 (F7734)	CYA + YES	DAD	12	5.88	752	1.7	4.4
IBT 70026 (F7734)	CYA + YES	DAD	13	6.25	766	2.45	17.5
IBT 70026 (F7734)	CYA + YES	DAD	14	6.57	779	2.05	14
IBT 70026 (F7734)	CYA + YES	DAD	15	6.77	787	2.09	11
IBT 70026 (F7734)	CYA + YES	DAD	16	7.04	797	1.68	7
IBT 70026 (F7734)	CYA + YES	DAD	17	7.13	801	1.67	9
IBT 70026 (F7734)	CYA + YES	DAD	18	7.27	806	1.58	6
IBT 70026 (F7734)	CYA + YES	DAD	19	7.52	816	2.25	13.5
IBT 70026 (F7734)	CYA + YES	DAD	20	8.13	840	2.4	42	aflatoxin B1
IBT 70026 (F7734)	CYA + YES	DAD	21	8.36	849	2.69	49	ustilaginoidin C
IBT 70026 (F7734)	CYA + YES	DAD	22	8.56	856	2.42	18	aspirochlorin
IBT 70026 (F7734)	CYA + YES	DAD	23	9.05	876	2.02	10.5
IBT 70026 (F7734)	CYA + YES	DAD	24	9.25	884	2.04	9.5
IBT 70026 (F7734)	CYA + YES	DAD	25	9.64	899	2.08	2.2
IBT 70026 (F7734)	CYA + YES	DAD	26	10.47	942	1.84	7.4
IBT 70026 (F7734)	CYA + YES	DAD	27	10.65	952	2.69	54	ditryptoalanine
IBT 70026 (F7734)	CYA + YES	DAD	28	10.96	968	2.87	74	ditryptophenaline
IBT 70026 (F7734)	CYA + YES	DAD	29	12.92	1083	1.55	4.2
IBT 70026 (F7734)	CYA + YES	DAD	30	13.19	1099	2.77	70	cyclopiazonic acid
IBT 70026 (F7734)	CYA + YES	DAD	31	19.59	1615	2.77	155	linoleic acid
IBT 70026 (F7734)	MEAox + WATM	DAD	1	0.72	550	4.08	1800	kojic acid derivative
IBT 70026 (F7734)	MEAox + WATM	DAD	2	0.92	558	4.23	2400	kojic acid
IBT 70026 (F7734)	MEAox + WATM	DAD	3	1.18	568	3.49	325
IBT 70026 (F7734)	MEAox + WATM	DAD	4	1.58	584	2.67	34
IBT 70026 (F7734)	MEAox + WATM	DAD	5	2.04	602	2.58	16
IBT 70026 (F7734)	MEAox + WATM	DAD	6	2.93	636	1.81	9
IBT 70026 (F7734)	MEAox + WATM	DAD	7	3.1	643	2.05	3.6
IBT 70026 (F7734)	MEAox + WATM	DAD	8	3.49	658	2.01	2.7
IBT 70026 (F7734)	MEAox + WATM	DAD	9	4.48	697	2.09	3.7
IBT 70026 (F7734)	MEAox + WATM	DAD	10	5	717	2.39	14.5
IBT 70026 (F7734)	MEAox + WATM	DAD	11	5.73	746	1.91	2.6
IBT 70026 (F7734)	MEAox + WATM	DAD	12	5.89	752	1.68	2.2
IBT 70026 (F7734)	MEAox + WATM	DAD	13	6.26	767	2.32	9.5
IBT 70026 (F7734)	MEAox + WATM	DAD	14	6.57	779	1.95	9	aspirochlorin derivative
IBT 70026 (F7734)	MEAox + WATM	DAD	15	6.8	788	2.39	10
IBT 70026 (F7734)	MEAox + WATM	DAD	16	7.53	816	2.2	6.6
IBT 70026 (F7734)	MEAox + WATM	DAD	17	8.13	840	2.14	12	aflatoxin B1
IBT 70026 (F7734)	MEAox + WATM	DAD	18	8.37	849	2.39	29	ustilaginoidin C
IBT 70026 (F7734)	MEAox + WATM	DAD	19	8.57	857	2.71	46	aspirochlorin
IBT 70026 (F7734)	MEAox + WATM	DAD	20	9.06	876	1.87	6.4
IBT 70026 (F7734)	MEAox + WATM	DAD	21	9.26	884	2.36	17
IBT 70026 (F7734)	MEAox + WATM	DAD	22	10.48	942	1.84	7.4
IBT 70026 (F7734)	MEAox + WATM	DAD	23	10.65	952	2.57	43	ditryptoalanine
IBT 70026 (F7734)	MEAox + WATM	DAD	24	10.96	968	2.71	52	ditryptophenaline
IBT 70026 (F7734)	MEAox + WATM	DAD	25	13.18	1099	2.67	48	cyclopiazonic acid
IBT 70026 (F7734)	MEAox + WATM	DAD	26	19.58	1615	2.23	40	linoleic acid
IBT 70026 (F7734)	SABO	DAD	1	0.56	544	1.21	50
IBT 70026 (F7734)	SABO	DAD	2	0.72	550	4.22	2250	kojic acid derivative
IBT 70026 (F7734)	SABO	DAD	3	0.93	558	4.29	2600	kojic acid
IBT 70026 (F7734)	SABO	DAD	4	1.19	568	3.43	260
IBT 70026 (F7734)	SABO	DAD	5	1.75	590	2.13	20
IBT 70026 (F7734)	SABO	DAD	6	2.09	604	2	11
IBT 70026 (F7734)	SABO	DAD	7	2.25	610	2.21	9.5
IBT 70026 (F7734)	SABO	DAD	8	3.1	643	1.91	3.3
IBT 70026 (F7734)	SABO	DAD	9	4.49	697	1.81	4.1
IBT 70026 (F7734)	SABO	DAD	10	5.01	718	1.92	4.1
IBT 70026 (F7734)	SABO	DAD	11	5.75	746	1.99	6.2
IBT 70026 (F7734)	SABO	DAD	12	6.28	767	2.15	6.8
IBT 70026 (F7734)	SABO	DAD	13	6.79	787	1.87	5.2
IBT 70026 (F7734)	SABO	DAD	14	7.53	816	2	6.4
IBT 70026 (F7734)	SABO	DAD	15	8.13	840	2.92	115	aflatoxin B1
IBT 70026 (F7734)	SABO	DAD	16	8.56	856	1.69	4.6
IBT 70026 (F7734)	SABO	DAD	17	9.07	876	1.62	5.2
IBT 70026 (F7734)	SABO	DAD	18	9.25	883	1.78	6.4
IBT 70026 (F7734)	SABO	DAD	19	10.46	942	1.7	4.4
IBT 70026 (F7734)	SABO	DAD	20	10.65	952	2.47	37	ditryptoalanine
IBT 70026 (F7734)	SABO	DAD	21	10.94	967	2.68	54	ditryptophenaline
IBT 70026 (F7734)	SABO	DAD	22	13.2	1100	2.07	9.5	cyclopiazonic acid
IBT 70026 (F7734)	SABO	DAD	23	19.58	1615	2.11	32	linoleic acid
IBT 70028 (10822)	AFPA + MAN	DAD	19	23.29	1956	2.11	22	aspergillic acid derivative
IBT 70028 (10822)	AFPA + MAN	DAD	20	23.62	1986	2.76	80	aspergillic acid
IBT 70028 (10822)	AFPA + MAN	DAD	21	23.78	2001	2.58	50	aspergillic acid derivative
IBT 70028 (10822)	AFPA + MAN	DAD	1	0.71	550	3.81	970	kojic acid derivative
IBT 70028 (10822)	AFPA + MAN	DAD	2	0.93	558	4.02	1750	kojic acid
IBT 70028 (10822)	AFPA + MAN	DAD	3	1.17	568	3.74	620
IBT 70028 (10822)	AFPA + MAN	DAD	4	1.81	593	2.36	31
IBT 70028 (10822)	AFPA + MAN	DAD	5	2.02	601	2.58	34
IBT 70028 (10822)	AFPA + MAN	DAD	6	2.53	621	2.15	6
IBT 70028 (10822)	AFPA + MAN	DAD	7	2.94	637	2.22	6.8
IBT 70028 (10822)	AFPA + MAN	DAD	8	3.49	658	2.02	6.8
IBT 70028 (10822)	AFPA + MAN	DAD	9	4.49	697	1.74	5
IBT 70028 (10822)	AFPA + MAN	DAD	10	6.46	774	2.28	27
IBT 70028 (10822)	AFPA + MAN	DAD	11	9.26	884	1.96	10.5
IBT 70028 (10822)	AFPA + MAN	DAD	12	10.18	927	2.24	8
IBT 70028 (10822)	AFPA + MAN	DAD	13	10.78	958	2.01	6.6	ditryptoalanine
IBT 70028 (10822)	AFPA + MAN	DAD	14	10.99	970	2.27	15
IBT 70028 (10822)	AFPA + MAN	DAD	15	11.42	992	2.49	21.5
IBT 70028 (10822)	AFPA + MAN	DAD	16	13.23	1103	2.68	40	cyclopiazonic acid
IBT 70028 (10822)	AFPA + MAN	DAD	17	19.59	1616	2.3	52	linoleic acid
IBT 70028 (10822)	AFPA + MAN	DAD	18	23.11	1940	2.09	17.5	aspergillic acid derivative
IBT 70028 (10822)	CYA + YES	DAD	1	0.73	550	4.21	2200	kojic acid derivative
IBT 70028 (10822)	CYA + YES	DAD	2	0.93	558	4.36	2600	kojic acid
IBT 70028 (10822)	CYA + YES	DAD	3	1.15	567	2.06	230
IBT 70028 (10822)	CYA + YES	DAD	4	1.57	583	2.61	34
IBT 70028 (10822)	CYA + YES	DAD	5	2.02	601	2.46	14
IBT 70028 (10822)	CYA + YES	DAD	6	2.93	636	1.67	1.9
IBT 70028 (10822)	CYA + YES	DAD	7	4.46	696	1.83	3.6
IBT 70028 (10822)	CYA + YES	DAD	8	4.99	717	2.41	27
IBT 70028 (10822)	CYA + YES	DAD	9	6.45	774	2.03	16.5
IBT 70028 (10822)	CYA + YES	DAD	10	6.55	778	2.08	14.5
IBT 70028 (10822)	CYA + YES	DAD	11	7.13	800	1.74	4	aspirochlorin derivative
IBT 70028 (10822)	CYA + YES	DAD	12	7.53	816	2	8
IBT 70028 (10822)	CYA + YES	DAD	13	8.46	853	2.53	23
IBT 70028 (10822)	CYA + YES	DAD	14	8.66	860	2.25	15	aspirochlorin
IBT 70028 (10822)	CYA + YES	DAD	15	9.21	882	2.63	35
IBT 70028 (10822)	CYA + YES	DAD	16	9.74	903	1.99	6.4
IBT 70028 (10822)	CYA + YES	DAD	17	9.9	912	2.13	14	cyclopiazonic acid derivative
IBT 70028 (10822)	CYA + YES	DAD	18	10.09	922	2.05	7.6	cyclopiazonic acid derivative
IBT 70028 (10822)	CYA + YES	DAD	19	10.38	937	2.6	32
IBT 70028 (10822)	CYA + YES	DAD	20	10.67	953	2.63	31
IBT 70028 (10822)	CYA + YES	DAD	21	10.99	970	3.08	270
IBT 70028 (10822)	CYA + YES	DAD	22	11.42	992	3.27	160
IBT 70028 (10822)	CYA + YES	DAD	23	11.57	1000	1.35	70
IBT 70028 (10822)	CYA + YES	DAD	24	12.93	1083	1.99	9
IBT 70028 (10822)	CYA + YES	DAD	25	13.15	1097	1.91	6	cyclopiazonic acid
IBT 70028 (10822)	CYA + YES	DAD	26	13.41	1114	2.02	24
IBT 70028 (10822)	CYA + YES	DAD	27	19.59	1616	2.74	140	linoleic acid
IBT 70028 (10822)	MEAox + WATM	DAD	1	0.71	551	3.91	1250	kojic acid derivative
IBT 70028 (10822)	MEAox + WATM	DAD	2	0.93	559	4.09	2050	kojic acid
IBT 70028 (10822)	MEAox + WATM	DAD	3	1.18	569	3.42	285
IBT 70028 (10822)	MEAox + WATM	DAD	4	1.63	587	2.58	27
IBT 70028 (10822)	MEAox + WATM	DAD	5	2.09	604	2.36	14
IBT 70028 (10822)	MEAox + WATM	DAD	6	2.53	621	1.94	7.8
IBT 70028 (10822)	MEAox + WATM	DAD	7	2.93	637	2.28	14
IBT 70028 (10822)	MEAox + WATM	DAD	8	3.5	660	1.85	6.2
IBT 70028 (10822)	MEAox + WATM	DAD	9	4.47	698	1.86	5.8
IBT 70028 (10822)	MEAox + WATM	DAD	10	4.99	718	2.19	15
IBT 70028 (10822)	MEAox + WATM	DAD	11	6.5	777	1.77	10.5
IBT 70028 (10822)	MEAox + WATM	DAD	12	6.62	781	1.75	8.8
IBT 70028 (10822)	MEAox + WATM	DAD	13	7.54	817	1.82	5.2
IBT 70028 (10822)	MEAox + WATM	DAD	14	8.34	849	1.83	14	ustilaginoidin C
IBT 70028 (10822)	MEAox + WATM	DAD	15	8.47	854	2.35	20
IBT 70028 (10822)	MEAox + WATM	DAD	16	8.82	867	1.93	11.4
IBT 70028 (10822)	MEAox + WATM	DAD	17	9.09	878	1.92	13
IBT 70028 (10822)	MEAox + WATM	DAD	18	9.23	884	2.27	19.5
IBT 70028 (10822)	MEAox + WATM	DAD	19	9.91	914	1.67	5	cyclopiazonic acid derivative
IBT 70028 (10822)	MEAox + WATM	DAD	20	10.06	921	1.7	2.9
IBT 70028 (10822)	MEAox + WATM	DAD	21	10.37	938	2.06	15
IBT 70028 (10822)	MEAox + WATM	DAD	22	10.5	945	2.04	16.5
IBT 70028 (10822)	MEAox + WATM	DAD	23	10.69	955	2.39	17
IBT 70028 (10822)	MEAox + WATM	DAD	24	10.99	971	2.56	82
IBT 70028 (10822)	MEAox + WATM	DAD	25	11.42	993	3.03	100
IBT 70028 (10822)	MEAox + WATM	DAD	26	13.18	1100	1.83	6	cyclopiazonic acid
IBT 70028 (10822)	MEAox + WATM	DAD	27	19.55	1615	2.66	115	linoleic acid
IBT 70028 (10822)	SABO	DAD	1	0.71	550	3.49	470	kojic acid derivative
IBT 70028 (10822)	SABO	DAD	2	0.93	558	3.74	950	kojic acid
IBT 70028 (10822)	SABO	DAD	3	1.18	568	3.05	145
IBT 70028 (10822)	SABO	DAD	4	1.45	578	2.33	24
IBT 70028 (10822)	SABO	DAD	5	1.75	590	1.95	13
IBT 70028 (10822)	SABO	DAD	6	2.25	610	2.21	6.6
IBT 70028 (10822)	SABO	DAD	7	8.47	853	2.2	8
IBT 70028 (10822)	SABO	DAD	8	8.65	860	1.82	5.2
IBT 70028 (10822)	SABO	DAD	9	9.07	876	2.09	8.5
IBT 70028 (10822)	SABO	DAD	10	9.19	881	2.2	11
IBT 70028 (10822)	SABO	DAD	11	9.63	898	1.74	2.4
IBT 70028 (10822)	SABO	DAD	12	9.9	912	1.81	5.2
IBT 70028 (10822)	SABO	DAD	13	10.11	923	1.82	4.2
IBT 70028 (10822)	SABO	DAD	14	10.38	937	1.97	5.4
IBT 70028 (10822)	SABO	DAD	15	10.69	953	1.94	4
IBT 70028 (10822)	SABO	DAD	16	10.99	970	1.91	5.2
IBT 70028 (10822)	SABO	DAD	17	11.42	992	2.57	23
IBT 70028 (10822)	SABO	DAD	18	13.21	1101	2.26	6.8	cyclopiazonic acid
IBT 70028 (10822)	SABO	DAD	19	19.59	1616	1.79	14	linoleic acid
IBT 70034 (SS18)	AFPA + MAN	DAD	28	23.62	1986	2.2	24	aspergillic acid
IBT 70034 (SS18)	AFPA + MAN	DAD	29	23.78	2001	2.24	18	aspergillic acid derivative
IBT 70034 (SS18)	AFPA + MAN	DAD	1	0.7	549	3.17	280	kojic acid derivative
[truncated: 262 more rows]

## Sheet: Visual retention indices
Antal af Tentative ID (HPLC-DAD only)	Kolonnemærkater
Rækkemærkater	aflatoxin B1	aflatoxin G1	aflatoxin G2	aspergillic acid	aspirochlorin	cyclopiazonic acid	ditryptophenaline	ergosterol	kojic acid	linoleic acid	ustilaginoidin C	ditryptoalanine	dideacetylparasiticolide	aspergillic acid derivative	cyclopiazonic acid derivative	paspaline	ustilaginoidin derivative	aspirochlorin derivative	kojic acid derivative	Hovedtotal
547																			2	2
548																			2	2
549																			14	14
550																			60	60
551																			12	12
556									2											2
557									3											3
558									65											65
559									11											11
560									1											1
561																			2	2
568																			2	2
569																			5	5
570																			1	1
581																			2	2
582																			4	4
589																			6	6
667																				1
712			2																	1
779																		1		1
800																		2		2
801																		7		7
806																	3			3
807																	4			4
815		3																		3
816		1																		1
817		1																		1
820		1																		1
839	5																			5
840	29																			29
841	3																1			4
842																	2			2
845	1																			1
847											1									1
848											6									6
849											19									19
850					1															1
856					3															3
857					9															9
860					1															1
903																	1			1
904																	1			1
911															1		2			3
912															4					4
913															1					1
914															3					3
915															1					1
922															1					1
942												1								1
951												22								22
952												49								49
953												1								1
958							2					3								5
959							1					2								3
966							1													1
967							32													32
968							13													13
969							1
1042															1					1
1045															14					14
1046															6					6
1047															4					4
1048															1					1
1065													28							28
1066													9							9
1083																				1
1097						1														1
1098						4														4
1099						39														39
1100						29														29
1101						4														4
1102						1														1
1103						1														1
1109															6					6
1110															9					9
1111															1					1
1143															5					5
1148															3					3
1485																2				2
1486																3				3
1614										7										7
1615										53										53
1616										31										31
1617										4										4
1619										1										1
1865														1						1
1893														1						1
1907														1						1
1932														1						1
1937														1						1
1938														3						3
1939														7						7
1940														1						1
1941														1						1
1949														1						1
1954														1						1
1955														5						5
1956														6						6
1957														1						1
1958														1						1
1979														1						1
1984				6																6
1985				3																3
1986				6																6
1987				5																5
1988				2																2
1994														1						1
1999														5						5
2000														6						6
2001														6						6
2002														3						3
2003														1						1
2126								1												1
2135								1												1
2138								2												2
Hovedtotal	38	6	2	22	14	79	49	4	82	96	26	78	38	55	61	5	14	10	112	791
